# Supplementary material for: Development and application of a 1K functional liquid chip for lactation performance in Bactrian camels
Source: Front Vet Sci. 2024 Jul 2;11:1359923. doi: 10.3389/fvets.2024.1359923 (PMC11253134; doi:10.3389/fvets.2024.1359923)
Supplement: Supplementary file 2 [file Table_2.XLSX]

## Sheet: Sheet1
Table S2. Comprehensive Reference Set of 2960 SNPs Associated with Milk Traits.
SNPID	CHROM	POSITION	REF	ALT	GENE
SNW_011515233.1_14500	NW_011515233.1	14500	A	G	exon-XR_006727166.1-4
SNW_011515233.1_14504	NW_011515233.1	14504	C	T	exon-XR_006727166.1-4
SNW_011515233.1_14316	NW_011515233.1	14316	G	A	exon-XR_006727166.1-4
SNW_011515233.1_14388	NW_011515233.1	14388	C	T	exon-XR_006727166.1-4
SNW_011515233.1_14297	NW_011515233.1	14297	G	C	exon-XR_006727166.1-4
SNW_011515233.1_14323	NW_011515233.1	14323	A	G	exon-XR_006727166.1-4
SNW_011515233.1_14361	NW_011515233.1	14361	C	T	exon-XR_006727166.1-4
SNW_011515779.1_246520	NW_011515779.1	246520	G	A	exon-XR_835947.2-7
SNW_011515779.1_246561	NW_011515779.1	246561	C	T	exon-XR_835947.2-7
SNW_011515779.1_247160	NW_011515779.1	247160	C	T	exon-XR_835947.2-9
SNW_011515153.1_1628032	NW_011515153.1	1628032	T	C	gene-AAR2
SNW_011515153.1_1627661	NW_011515153.1	1627661	A	G	gene-AAR2
SNW_011511557.1_57193	NW_011511557.1	57193	T	C	gene-AASDHPPT
SNW_011511557.1_58132	NW_011511557.1	58132	T	C	gene-AASDHPPT
SNW_011511557.1_58397	NW_011511557.1	58397	A	G	gene-AASDHPPT
SNW_011510733.1_1074515	NW_011510733.1	1074515	C	T	gene-ABCD4
SNW_011513546.1_379450	NW_011513546.1	379450	T	G	gene-ABHD2
SNW_011513546.1_378453	NW_011513546.1	378453	A	G	gene-ABHD2
SNW_011513546.1_379070	NW_011513546.1	379070	A	G	gene-ABHD2
SNW_011513546.1_377966	NW_011513546.1	377966	C	T	gene-ABHD2
SNW_011513511.1_480638	NW_011513511.1	480638	A	G	gene-ABHD4
SNW_011513511.1_480477	NW_011513511.1	480477	T	G	gene-ABHD4
SNW_011513511.1_480481	NW_011513511.1	480481	T	G	gene-ABHD4
SNW_011514637.1_10897483	NW_011514637.1	10897483	G	A	gene-ACOT8
SNW_011512519.1_4842095	NW_011512519.1	4842095	C	A	gene-ACOX1
SNW_011512519.1_4843600	NW_011512519.1	4843600	G	C	gene-ACOX1
SNW_011511610.1_3871338	NW_011511610.1	3871338	A	G	gene-ACP3
SNW_011513270.1_10522393	NW_011513270.1	10522393	A	G	gene-ACSL1
SNW_011517503.1_3482643	NW_011517503.1	3482643	T	C	gene-ACSL5
SNW_011517503.1_3483187	NW_011517503.1	3483187	T	C	gene-ACSL5
SNW_011517503.1_3469925	NW_011517503.1	3469925	C	T	gene-ACSL5
SNW_011515153.1_2582182	NW_011515153.1	2582182	A	C	gene-ACSS2
SNW_011515153.1_2582099	NW_011515153.1	2582099	T	C	gene-ACSS2
SNW_011515153.1_2585355	NW_011515153.1	2585355	T	C	gene-ACSS2
SNW_011514758.1_5461356	NW_011514758.1	5461356	C	G	gene-ACTR1B
SNW_011515779.1_6597555	NW_011515779.1	6597555	C	G	gene-ACTR2
SNW_011515779.1_6599046	NW_011515779.1	6599046	A	G	gene-ACTR2
SNW_011515779.1_6597774	NW_011515779.1	6597774	G	A	gene-ACTR2
SNW_011517530.1_4963121	NW_011517530.1	4963121	T	G	gene-ADAM19
SNW_011510360.1_389153	NW_011510360.1	389153	C	T	gene-ADAM8
SNW_011510929.1_496510	NW_011510929.1	496510	A	G	gene-ADAP1
SNW_011510551.1_1713822	NW_011510551.1	1713822	C	T	gene-ADD1
SNW_011513414.1_74829	NW_011513414.1	74829	G	T	gene-ADGRE3
SNW_011514126.1_35508	NW_011514126.1	35508	A	G	gene-ADIPOR1
SNW_011510761.1_1153225	NW_011510761.1	1153225	G	A	gene-ADIPOR2
SNW_011510761.1_1148498	NW_011510761.1	1148498	T	C	gene-ADIPOR2
SNW_011517767.1_10332968	NW_011517767.1	10332968	C	T	gene-ADPRH
SNW_011513968.1_786106	NW_011513968.1	786106	G	A	gene-ADRB2
SNW_011513968.1_785578	NW_011513968.1	785578	G	A	gene-ADRB2
SNW_011513968.1_785591	NW_011513968.1	785591	C	T	gene-ADRB2
SNW_011513968.1_785145	NW_011513968.1	785145	C	T	gene-ADRB2
SNW_011514468.1_9531607	NW_011514468.1	9531607	T	C	gene-AFG3L2
SNW_011513270.1_15132880	NW_011513270.1	15132880	T	C	gene-AGA
SNW_011513270.1_15135222	NW_011513270.1	15135222	A	C	gene-AGA
SNW_011515153.1_3050741	NW_011515153.1	3050741	G	A	gene-AHCY
SNW_011510927.1_1344523	NW_011510927.1	1344523	A	G	gene-AIMP2
SNW_011510927.1_1347331	NW_011510927.1	1347331	G	T	gene-AIMP2
SNW_011510927.1_1347335	NW_011510927.1	1347335	C	T	gene-AIMP2
SNW_011510927.1_1347506	NW_011510927.1	1347506	C	T	gene-AIMP2
SNW_011511773.1_9033114	NW_011511773.1	9033114	C	T	gene-AK6
SNW_011514248.1_2706335	NW_011514248.1	2706335	A	G	gene-AKNA
SNW_011514248.1_2692870	NW_011514248.1	2692870	T	G	gene-AKNA
SNW_011514248.1_2713441	NW_011514248.1	2713441	C	T	gene-AKNA
SNW_011511566.1_871869	NW_011511566.1	871869	T	C	gene-AKT2
SNW_011511566.1_871878	NW_011511566.1	871878	A	G	gene-AKT2
SNW_011511566.1_870381	NW_011511566.1	870381	A	G	gene-AKT2
SNW_011509917.1_1502540	NW_011509917.1	1502540	T	C	gene-ALDH3A2
SNW_011509917.1_1505545	NW_011509917.1	1505545	C	G	gene-ALDH3A2
SNW_011509917.1_1505608	NW_011509917.1	1505608	G	T	gene-ALDH3A2
SNW_011513397.1_3077928	NW_011513397.1	3077928	T	C	gene-ALDH9A1
SNW_011513397.1_3066774	NW_011513397.1	3066774	C	T	gene-ALDH9A1
SNW_011513397.1_3066607	NW_011513397.1	3066607	A	T	gene-ALDH9A1
SNW_011514259.1_709927	NW_011514259.1	709927	G	A	gene-ALG12
SNW_011514259.1_712389	NW_011514259.1	712389	A	G	gene-ALG12
SNW_011516271.1_57491	NW_011516271.1	57491	G	A	gene-ALOX12
SNW_011515641.1_2323128	NW_011515641.1	2323128	C	G	gene-ALOX5
SNW_011516265.1_1988744	NW_011516265.1	1988744	G	A	gene-AMBRA1
SNW_011511616.1_432209	NW_011511616.1	432209	G	A	gene-AMPD2
SNW_011511616.1_431989	NW_011511616.1	431989	G	C	gene-AMPD2
SNW_011511616.1_431204	NW_011511616.1	431204	T	C	gene-AMPD2
SNW_011511616.1_431985	NW_011511616.1	431985	A	G	gene-AMPD2
SNW_011511616.1_432088	NW_011511616.1	432088	A	G	gene-AMPD2
SNW_011511616.1_431987	NW_011511616.1	431987	G	T	gene-AMPD2
SNW_011511616.1_431994	NW_011511616.1	431994	G	T	gene-AMPD2
SNW_011511616.1_432276	NW_011511616.1	432276	A	T	gene-AMPD2
SNW_011511616.1_431939	NW_011511616.1	431939	C	T	gene-AMPD2
SNW_011544906.1_708925	NW_011544906.1	708925	T	C	gene-ANAPC15
SNW_011515675.1_1421191	NW_011515675.1	1421191	T	C	gene-ANKRD13A
SNW_011517816.1_12743976	NW_011517816.1	12743976	C	T	gene-ANKRD22
SNW_011512127.1_3612291	NW_011512127.1	3612291	C	G	gene-ANKRD27
SNW_011516281.1_2323104	NW_011516281.1	2323104	T	C	gene-ANKRD28
SNW_011513933.1_1831574	NW_011513933.1	1831574	C	A	gene-ANKRD46
SNW_011544909.1_5382556	NW_011544909.1	5382556	T	C	gene-ANKRD49
SNW_011511147.1_19275317	NW_011511147.1	19275317	A	G	gene-ANTXR2
SNW_011511147.1_19274882	NW_011511147.1	19274882	T	G	gene-ANTXR2
SNW_011513243.1_4175855	NW_011513243.1	4175855	A	G	gene-ANXA1
SNW_011517530.1_96258	NW_011517530.1	96258	G	A	gene-ANXA6
SNW_011517530.1_101098	NW_011517530.1	101098	G	A	gene-ANXA6
SNW_011515632.1_9410312	NW_011515632.1	9410312	A	G	gene-ANXA7
SNW_011513697.1_1569936	NW_011513697.1	1569936	T	C	gene-AOAH
SNW_011512590.1_3015096	NW_011512590.1	3015096	C	T	gene-AP1B1
SNW_011511611.1_10690249	NW_011511611.1	10690249	A	G	gene-AP2M1
SNW_011511611.1_10689845	NW_011511611.1	10689845	C	T	gene-AP2M1
SNW_011516557.1_2422258	NW_011516557.1	2422258	A	G	gene-APBA3
SNW_011512001.1_357623	NW_011512001.1	357623	G	A	gene-APOOL
SNW_011516268.1_1970187	NW_011516268.1	1970187	A	C	gene-AQR
SNW_011516268.1_1970472	NW_011516268.1	1970472	G	C	gene-AQR
SNW_011516268.1_1970846	NW_011516268.1	1970846	T	G	gene-AQR
SNW_011516268.1_1969666	NW_011516268.1	1969666	C	T	gene-AQR
SNW_011516268.1_1969788	NW_011516268.1	1969788	C	T	gene-AQR
SNW_011512517.1_368330	NW_011512517.1	368330	A	G	gene-ARAP3
SNW_011510733.1_1350431	NW_011510733.1	1350431	G	A	gene-AREL1
SNW_011514986.1_3343284	NW_011514986.1	3343284	A	G	gene-ARFGAP3
SNW_011514986.1_3370902	NW_011514986.1	3370902	C	T	gene-ARFGAP3
SNW_011514986.1_3370972	NW_011514986.1	3370972	C	T	gene-ARFGAP3
SNW_011515408.1_11508097	NW_011515408.1	11508097	G	A	gene-ARG2
SNW_011515408.1_11512053	NW_011515408.1	11512053	G	A	gene-ARG2
SNW_011515779.1_3898771	NW_011515779.1	3898771	C	T	gene-ARHGAP25
SNW_011515961.1_436614	NW_011515961.1	436614	C	T	gene-ARHGAP4
SNW_011516557.1_533700	NW_011516557.1	533700	T	C	gene-ARHGAP45
SNW_011511555.1_417685	NW_011511555.1	417685	G	A	gene-ARHGEF1
SNW_011511555.1_421330	NW_011511555.1	421330	T	C	gene-ARHGEF1
SNW_011516557.1_451999	NW_011516557.1	451999	A	G	gene-ARID3A
SNW_011515580.1_6130355	NW_011515580.1	6130355	T	C	gene-ARL1
SNW_011511553.1_9101358	NW_011511553.1	9101358	G	C	gene-ARMC10
SNW_011511373.1_753936	NW_011511373.1	753936	C	G	gene-ARMH1
SNW_011510927.1_413143	NW_011510927.1	413143	G	A	gene-ARPC1A
SNW_011510927.1_398523	NW_011510927.1	398523	G	A	gene-ARPC1A
SNW_011513524.1_7721712	NW_011513524.1	7721712	C	T	gene-ARPC5
SNW_011515016.1_394167	NW_011515016.1	394167	G	A	gene-ARRDC1
SNW_011514259.1_1297035	NW_011514259.1	1297035	G	A	gene-ARSA
SNW_011514259.1_1296357	NW_011514259.1	1296357	G	C	gene-ARSA
SNW_011513270.1_7422805	NW_011513270.1	7422805	A	G	gene-ASAH1
SNW_011516746.1_5016571	NW_011516746.1	5016571	T	C	gene-ASB14
SNW_011509947.1_217572	NW_011509947.1	217572	G	C	gene-ASH2L
SNW_011515779.1_3006423	NW_011515779.1	3006423	C	T	gene-ASPRV1
SNW_011515153.1_4419531	NW_011515153.1	4419531	C	T	gene-ASXL1
SNW_011514986.1_5762665	NW_011514986.1	5762665	C	A	gene-ATF4
SNW_011514986.1_5763122	NW_011514986.1	5763122	G	C	gene-ATF4
SNW_011517961.1_9975394	NW_011517961.1	9975394	G	A	gene-ATG12
SNW_011517961.1_9974828	NW_011517961.1	9974828	T	C	gene-ATG12
SNW_011517961.1_9974693	NW_011517961.1	9974693	A	T	gene-ATG12
SNW_011517961.1_9974927	NW_011517961.1	9974927	C	T	gene-ATG12
SNW_011517961.1_9975598	NW_011517961.1	9975598	C	T	gene-ATG12
SNW_011517961.1_9974594	NW_011517961.1	9974594	C	T	gene-ATG12
SNW_011544906.1_1229624	NW_011544906.1	1229624	G	A	gene-ATG16L2
SNW_011544906.1_1242032	NW_011544906.1	1242032	A	G	gene-ATG16L2
SNW_011544906.1_1240923	NW_011544906.1	1240923	A	G	gene-ATG16L2
SNW_011544906.1_1233495	NW_011544906.1	1233495	C	T	gene-ATG16L2
SNW_011544906.1_1234355	NW_011544906.1	1234355	C	T	gene-ATG16L2
SNW_011544906.1_1233887	NW_011544906.1	1233887	C	T	gene-ATG16L2
SNW_011544906.1_1240843	NW_011544906.1	1240843	C	T	gene-ATG16L2
SNW_011511614.1_190621	NW_011511614.1	190621	G	A	gene-ATG4B
SNW_011513414.1_2450362	NW_011513414.1	2450362	C	T	gene-ATG4D
SNW_011514224.1_83045	NW_011514224.1	83045	A	G	gene-ATL3
SNW_011515021.1_2755120	NW_011515021.1	2755120	C	T	gene-ATP5MC3
SNW_011511616.1_1835605	NW_011511616.1	1835605	T	C	gene-ATP5PB
SNW_011517499.1_4846648	NW_011517499.1	4846648	T	C	gene-ATXN2
SNW_011511616.1_308075	NW_011511616.1	308075	T	C	gene-ATXN7L2
SNW_011511616.1_307670	NW_011511616.1	307670	A	G	gene-ATXN7L2
SNW_011514683.1_8394747	NW_011514683.1	8394747	G	A	gene-ATXN7L3B
SNW_011514683.1_8395022	NW_011514683.1	8395022	A	G	gene-ATXN7L3B
SNW_011512512.1_2110305	NW_011512512.1	2110305	G	T	gene-AUH
SNW_011514262.1_16440925	NW_011514262.1	16440925	A	G	gene-AURKAIP1
SNW_011516268.1_624156	NW_011516268.1	624156	G	C	gene-AVEN
SNW_011515599.1_3805990	NW_011515599.1	3805990	A	G	gene-B3GALNT2
SNW_011515599.1_3806070	NW_011515599.1	3806070	C	T	gene-B3GALNT2
SNW_011512597.1_12997346	NW_011512597.1	12997346	G	A	gene-B3GLCT
SNW_011516693.1_599599	NW_011516693.1	599599	T	G	gene-BAG1
SNW_011544912.1_12582184	NW_011544912.1	12582184	C	T	gene-BAG2
SNW_011517503.1_9179976	NW_011517503.1	9179976	A	C	gene-BAG3
SNW_011509970.1_4172687	NW_011509970.1	4172687	T	C	gene-BCAP29
SNW_011515636.1_3031802	NW_011515636.1	3031802	A	G	gene-BCL10
SNW_011517098.1_9362414	NW_011517098.1	9362414	G	A	gene-BCL11B
SNW_011517098.1_9362323	NW_011517098.1	9362323	A	T	gene-BCL11B
SNW_011514758.1_4073567	NW_011514758.1	4073567	C	T	gene-BCL2L11
SNW_011514844.1_2600766	NW_011514844.1	2600766	G	A	gene-BCL6
SNW_011516693.1_7639447	NW_011516693.1	7639447	T	A	gene-BICD2
SNW_011544907.1_2773636	NW_011544907.1	2773636	T	C	gene-BLK
SNW_011513397.1_5644436	NW_011513397.1	5644436	T	C	gene-BLZF1
SNW_011510104.1_1419431	NW_011510104.1	1419431	G	T	gene-BNIP3L
SNW_011544899.1_6952796	NW_011544899.1	6952796	C	A	gene-BOLA2B
SNW_011511552.1_2382328	NW_011511552.1	2382328	T	A	gene-BORCS5
SNW_011511552.1_2382016	NW_011511552.1	2382016	T	G	gene-BORCS5
SNW_011511552.1_2364875	NW_011511552.1	2364875	C	T	gene-BORCS5
SNW_011511552.1_2382153	NW_011511552.1	2382153	A	T	gene-BORCS5
SNW_011515153.1_120877	NW_011515153.1	120877	G	A	gene-BPI
SNW_011513243.1_21148977	NW_011513243.1	21148977	C	A	gene-BRK1
SNW_011513243.1_21148974	NW_011513243.1	21148974	T	C	gene-BRK1
SNW_011511147.1_8513159	NW_011511147.1	8513159	C	A	gene-BROX
SNW_011511147.1_8513970	NW_011511147.1	8513970	G	A	gene-BROX
SNW_011511147.1_8515803	NW_011511147.1	8515803	C	T	gene-BROX
SNW_011514128.1_2653203	NW_011514128.1	2653203	G	A	gene-BSCL2
SNW_011512866.1_1324097	NW_011512866.1	1324097	A	G	gene-BSDC1
SNW_011510927.1_363986	NW_011510927.1	363986	G	A	gene-BUD31
SNW_011510927.1_363830	NW_011510927.1	363830	A	G	gene-BUD31
SNW_011510927.1_363748	NW_011510927.1	363748	C	T	gene-BUD31
SNW_011510927.1_367283	NW_011510927.1	367283	C	T	gene-BUD31
SNW_011515779.1_4395009	NW_011515779.1	4395009	T	C	gene-C1D
SNW_011511552.1_8583847	NW_011511552.1	8583847	T	C	gene-C2CD5
SNW_011511552.1_8584042	NW_011511552.1	8584042	T	C	gene-C2CD5
SNW_011511552.1_8584091	NW_011511552.1	8584091	A	G	gene-C2CD5
SNW_011511552.1_8583148	NW_011511552.1	8583148	A	G	gene-C2CD5
SNW_011511552.1_8584220	NW_011511552.1	8584220	C	T	gene-C2CD5
SNW_011516006.1_7028518	NW_011516006.1	7028518	G	A	gene-CALCOCO1
SNW_011517098.1_2379647	NW_011517098.1	2379647	G	A	gene-CALM1
SNW_011517499.1_5879458	NW_011517499.1	5879458	T	G	gene-CAMKK2
SNW_011512519.1_2843734	NW_011512519.1	2843734	G	A	gene-CANT1
SNW_011512519.1_2842649	NW_011512519.1	2842649	A	C	gene-CANT1
SNW_011512519.1_2842206	NW_011512519.1	2842206	T	C	gene-CANT1
SNW_011512519.1_2843302	NW_011512519.1	2843302	A	G	gene-CANT1
SNW_011512519.1_2842891	NW_011512519.1	2842891	A	G	gene-CANT1
SNW_011512519.1_2842920	NW_011512519.1	2842920	A	G	gene-CANT1
SNW_011512519.1_2842119	NW_011512519.1	2842119	A	G	gene-CANT1
SNW_011512519.1_2842145	NW_011512519.1	2842145	A	G	gene-CANT1
SNW_011512519.1_2839177	NW_011512519.1	2839177	C	T	gene-CANT1
SNW_011512519.1_2842582	NW_011512519.1	2842582	C	T	gene-CANT1
SNW_011512519.1_2842393	NW_011512519.1	2842393	A	T	gene-CANT1
SNW_011512519.1_2842600	NW_011512519.1	2842600	A	T	gene-CANT1
SNW_011511147.1_7813132	NW_011511147.1	7813132	C	T	gene-CAPN2
SNW_011516281.1_2630958	NW_011516281.1	2630958	G	A	gene-CAPN7
SNW_011516281.1_2631098	NW_011516281.1	2631098	G	A	gene-CAPN7
SNW_011516281.1_2629571	NW_011516281.1	2629571	A	C	gene-CAPN7
SNW_011516281.1_2630728	NW_011516281.1	2630728	A	G	gene-CAPN7
SNW_011512127.1_6250885	NW_011512127.1	6250885	G	A	gene-CAPNS1
SNW_011512127.1_6246312	NW_011512127.1	6246312	C	A	gene-CAPNS1
SNW_011512127.1_6246313	NW_011512127.1	6246313	T	G	gene-CAPNS1
SNW_011514262.1_3759612	NW_011514262.1	3759612	T	A	gene-CAPZB
SNW_011510929.1_1908409	NW_011510929.1	1908409	T	C	gene-CARD11
SNW_011514130.1_16249735	NW_011514130.1	16249735	C	T	gene-CARS1
SNW_011509864.1_1113682	NW_011509864.1	1113682	G	A	gene-CASP2
SNW_011509864.1_1113515	NW_011509864.1	1113515	C	T	gene-CASP2
SNW_011517963.1_2885847	NW_011517963.1	2885847	T	C	gene-CASP8
SNW_011517963.1_2886539	NW_011517963.1	2886539	A	G	gene-CASP8
SNW_011511990.1_1326982	NW_011511990.1	1326982	G	C	gene-CAST
SNW_011511990.1_1326427	NW_011511990.1	1326427	A	G	gene-CAST
SNW_011511990.1_1354297	NW_011511990.1	1354297	C	G	gene-CAST
SNW_011512519.1_2234956	NW_011512519.1	2234956	G	T	gene-CBX4
SNW_011513414.1_540153	NW_011513414.1	540153	G	A	gene-CC2D1A
SNW_011512613.1_2087980	NW_011512613.1	2087980	A	G	gene-CCAR1
SNW_011513524.1_9856706	NW_011513524.1	9856706	T	C	gene-CCAR2
SNW_011513243.1_11978745	NW_011513243.1	11978745	A	G	gene-CCDC107
SNW_011511773.1_9063442	NW_011511773.1	9063442	C	A	gene-CCDC125
SNW_011511773.1_9069709	NW_011511773.1	9069709	T	C	gene-CCDC125
SNW_011511773.1_9069627	NW_011511773.1	9069627	A	G	gene-CCDC125
SNW_011511773.1_9062218	NW_011511773.1	9062218	C	T	gene-CCDC125
SNW_011511773.1_9068467	NW_011511773.1	9068467	C	T	gene-CCDC125
SNW_011516268.1_6546249	NW_011516268.1	6546249	T	C	gene-CCDC32
SNW_011514977.1_687291	NW_011514977.1	687291	G	C	gene-CCDC43
SNW_011514977.1_682491	NW_011514977.1	682491	T	C	gene-CCDC43
SNW_011514977.1_682484	NW_011514977.1	682484	A	G	gene-CCDC43
SNW_011514128.1_1317839	NW_011514128.1	1317839	A	C	gene-CCDC86
SNW_011517098.1_3071083	NW_011517098.1	3071083	A	T	gene-CCDC88C
SNW_011517098.1_3071117	NW_011517098.1	3071117	C	A	gene-CCDC88C
SNW_011517098.1_3070667	NW_011517098.1	3070667	T	C	gene-CCDC88C
SNW_011517098.1_3071446	NW_011517098.1	3071446	C	G	gene-CCDC88C
SNW_011511566.1_1509778	NW_011511566.1	1509778	G	A	gene-CCDC97
SNW_011511566.1_1509594	NW_011511566.1	1509594	C	A	gene-CCDC97
SNW_011517196.1_2140955	NW_011517196.1	2140955	T	C	gene-CCNI
SNW_011512859.1_8748085	NW_011512859.1	8748085	C	A	gene-CCNL1
SNW_011511566.1_866487	NW_011511566.1	866487	T	C	gene-CCNP
SNW_011511566.1_866565	NW_011511566.1	866565	T	C	gene-CCNP
SNW_011511566.1_866553	NW_011511566.1	866553	A	G	gene-CCNP
SNW_011512850.1_8867822	NW_011512850.1	8867822	T	G	gene-CCT4
SNW_011514256.1_211010	NW_011514256.1	211010	G	A	gene-CCT5
SNW_011510927.1_1280064	NW_011510927.1	1280064	C	T	gene-CCZ1
SNW_011516269.1_5768335	NW_011516269.1	5768335	T	C	gene-CD164
SNW_011516269.1_5767995	NW_011516269.1	5767995	A	T	gene-CD164
SNW_011516269.1_5766833	NW_011516269.1	5766833	C	T	gene-CD164
SNW_011513761.1_262553	NW_011513761.1	262553	G	A	gene-CD1A
SNW_011513761.1_238762	NW_011513761.1	238762	C	T	gene-CD1D
SNW_011513397.1_4142511	NW_011513397.1	4142511	T	C	gene-CD247
SNW_011517963.1_1189344	NW_011517963.1	1189344	T	A	gene-CD28
SNW_011512519.1_5866542	NW_011512519.1	5866542	G	A	gene-CD300C
SNW_011512519.1_5864138	NW_011512519.1	5864138	G	A	gene-CD300C
SNW_011512519.1_5865278	NW_011512519.1	5865278	A	G	gene-CD300C
SNW_011512519.1_5864114	NW_011512519.1	5864114	A	G	gene-CD300C
SNW_011544905.1_6370692	NW_011544905.1	6370692	T	C	gene-CD38
SNW_011513285.1_1664557	NW_011513285.1	1664557	T	C	gene-CD3D
SNW_011513285.1_1665015	NW_011513285.1	1665015	A	T	gene-CD3D
SNW_011513285.1_1665019	NW_011513285.1	1665019	T	A	gene-CD3D
SNW_011511613.1_2246447	NW_011511613.1	2246447	G	A	gene-CD52
SNW_011510931.1_11108431	NW_011510931.1	11108431	G	A	gene-CD58
SNW_011514128.1_1443436	NW_011514128.1	1443436	G	C	gene-CD6
SNW_011512519.1_582566	NW_011512519.1	582566	C	T	gene-CD7
SNW_011514248.1_3594539	NW_011514248.1	3594539	A	G	gene-CDC26
SNW_011517098.1_13860169	NW_011517098.1	13860169	A	G	gene-CDCA4
SNW_011514983.1_4818164	NW_011514983.1	4818164	C	T	gene-CDCA8
SNW_011516737.1_2586707	NW_011516737.1	2586707	T	C	gene-CDK16
SNW_011516737.1_2584813	NW_011516737.1	2584813	A	G	gene-CDK16
SNW_011512405.1_1390956	NW_011512405.1	1390956	A	C	gene-CDK5RAP2
SNW_011512405.1_1393451	NW_011512405.1	1393451	A	G	gene-CDK5RAP2
SNW_011512405.1_1393409	NW_011512405.1	1393409	C	T	gene-CDK5RAP2
SNW_011511773.1_9075366	NW_011511773.1	9075366	G	A	gene-CDK7
SNW_011511773.1_9090378	NW_011511773.1	9090378	G	A	gene-CDK7
SNW_011511766.1_1260418	NW_011511766.1	1260418	C	T	gene-CDKN1A
SNW_011511552.1_2562434	NW_011511552.1	2562434	C	A	gene-CDKN1B
SNW_011544902.1_3363129	NW_011544902.1	3363129	G	A	gene-CDS2
SNW_011544902.1_3357228	NW_011544902.1	3357228	A	G	gene-CDS2
SNW_011516700.1_3722668	NW_011516700.1	3722668	A	G	gene-CEBPZOS
SNW_011510729.1_1469258	NW_011510729.1	1469258	G	A	gene-CELF2
SNW_011510729.1_1452190	NW_011510729.1	1452190	C	T	gene-CELF2
SNW_011516696.1_7938532	NW_011516696.1	7938532	A	G	gene-CENPC
SNW_011513270.1_10549122	NW_011513270.1	10549122	C	A	gene-CENPU
SNW_011513270.1_10554351	NW_011513270.1	10554351	G	A	gene-CENPU
SNW_011513270.1_10548837	NW_011513270.1	10548837	T	G	gene-CENPU
SNW_011513270.1_10554286	NW_011513270.1	10554286	A	G	gene-CENPU
SNW_011515158.1_8027836	NW_011515158.1	8027836	G	A	gene-CEP20
SNW_011515158.1_8027764	NW_011515158.1	8027764	G	A	gene-CEP20
SNW_011515158.1_8028004	NW_011515158.1	8028004	G	A	gene-CEP20
SNW_011515158.1_8017792	NW_011515158.1	8017792	A	G	gene-CEP20
SNW_011515158.1_8027910	NW_011515158.1	8027910	C	T	gene-CEP20
SNW_011515158.1_8028036	NW_011515158.1	8028036	G	T	gene-CEP20
SNW_011513524.1_4919694	NW_011513524.1	4919694	A	G	gene-CEP350
SNW_011544907.1_1971444	NW_011544907.1	1971444	T	C	gene-CEP44
SNW_011516552.1_9562554	NW_011516552.1	9562554	G	A	gene-CGGBP1
SNW_011515632.1_9156533	NW_011515632.1	9156533	A	G	gene-CHCHD1
SNW_011515632.1_9156534	NW_011515632.1	9156534	A	G	gene-CHCHD1
SNW_011517737.1_8044820	NW_011517737.1	8044820	T	C	gene-CHCHD7
SNW_011514262.1_16949638	NW_011514262.1	16949638	C	A	gene-CHD4
SNW_011516410.1_982282	NW_011516410.1	982282	C	A	gene-CHIC2
SNW_011516410.1_963087	NW_011516410.1	963087	C	T	gene-CHIC2
SNW_011514259.1_1256235	NW_011514259.1	1256235	G	A	gene-CHKB
SNW_011517529.1_272478	NW_011517529.1	272478	G	A	gene-CHMP1A
SNW_011510360.1_7402436	NW_011510360.1	7402436	G	A	gene-CHST15
SNW_011510360.1_7402090	NW_011510360.1	7402090	C	A	gene-CHST15
SNW_011510360.1_7402321	NW_011510360.1	7402321	G	A	gene-CHST15
SNW_011510360.1_7402743	NW_011510360.1	7402743	G	A	gene-CHST15
SNW_011510360.1_7402868	NW_011510360.1	7402868	G	A	gene-CHST15
SNW_011510360.1_7401622	NW_011510360.1	7401622	G	C	gene-CHST15
SNW_011510360.1_7401863	NW_011510360.1	7401863	T	C	gene-CHST15
SNW_011510360.1_7401873	NW_011510360.1	7401873	T	C	gene-CHST15
SNW_011510360.1_7402616	NW_011510360.1	7402616	T	C	gene-CHST15
SNW_011510360.1_7402704	NW_011510360.1	7402704	T	C	gene-CHST15
SNW_011510360.1_7402924	NW_011510360.1	7402924	T	C	gene-CHST15
SNW_011510360.1_7403378	NW_011510360.1	7403378	T	C	gene-CHST15
SNW_011510360.1_7401325	NW_011510360.1	7401325	A	G	gene-CHST15
SNW_011510360.1_7401574	NW_011510360.1	7401574	A	G	gene-CHST15
SNW_011510360.1_7402856	NW_011510360.1	7402856	A	G	gene-CHST15
SNW_011510360.1_7403399	NW_011510360.1	7403399	A	G	gene-CHST15
SNW_011510360.1_7402701	NW_011510360.1	7402701	C	T	gene-CHST15
SNW_011510360.1_7403563	NW_011510360.1	7403563	C	T	gene-CHST15
SNW_011510360.1_7401876	NW_011510360.1	7401876	C	T	gene-CHST15
SNW_011510360.1_7401877	NW_011510360.1	7401877	C	G	gene-CHST15
SNW_011513511.1_1551354	NW_011513511.1	1551354	G	A	gene-CIDEB
SNW_011516552.1_4590630	NW_011516552.1	4590630	G	A	gene-CLDND1
SNW_011516552.1_4590537	NW_011516552.1	4590537	T	C	gene-CLDND1
SNW_011509865.1_43581	NW_011509865.1	43581	T	C	gene-CLEC16A
SNW_011515227.1_360658	NW_011515227.1	360658	G	C	gene-CLIC1
SNW_011511613.1_3318597	NW_011511613.1	3318597	G	A	gene-CLIC4
SNW_011511613.1_3318045	NW_011511613.1	3318045	G	C	gene-CLIC4
SNW_011511613.1_3318595	NW_011511613.1	3318595	A	G	gene-CLIC4
SNW_011517530.1_5172530	NW_011517530.1	5172530	C	T	gene-CLINT1
SNW_011517499.1_6632594	NW_011517499.1	6632594	C	A	gene-CLIP1
SNW_011544910.1_2172088	NW_011544910.1	2172088	G	A	gene-CLN5
SNW_011544910.1_2172445	NW_011544910.1	2172445	G	T	gene-CLN5
SNW_011515851.1_652657	NW_011515851.1	652657	A	G	gene-CLN8
SNW_011515851.1_652606	NW_011515851.1	652606	A	G	gene-CLN8
SNW_011517677.1_728912	NW_011517677.1	728912	T	C	gene-CLPTM1L
SNW_011514262.1_10398243	NW_011514262.1	10398243	G	A	gene-CLSTN1
SNW_011514262.1_10392393	NW_011514262.1	10392393	A	C	gene-CLSTN1
SNW_011514262.1_10397869	NW_011514262.1	10397869	A	G	gene-CLSTN1
SNW_011514262.1_10396978	NW_011514262.1	10396978	C	T	gene-CLSTN1
SNW_011514262.1_10397877	NW_011514262.1	10397877	C	T	gene-CLSTN1
SNW_011514262.1_10397994	NW_011514262.1	10397994	T	A	gene-CLSTN1
SNW_011514557.1_1087166	NW_011514557.1	1087166	C	T	gene-CLUH
SNW_011510294.1_1207917	NW_011510294.1	1207917	A	G	gene-CMPK1
SNW_011510294.1_1209745	NW_011510294.1	1209745	C	T	gene-CMPK1
SNW_011514982.1_3569958	NW_011514982.1	3569958	T	C	gene-CMTM6
SNW_011514982.1_3568970	NW_011514982.1	3568970	T	G	gene-CMTM6
SNW_011514982.1_3721651	NW_011514982.1	3721651	G	A	gene-CNOT10
SNW_011517196.1_1723694	NW_011517196.1	1723694	T	C	gene-CNOT6L
SNW_011517196.1_1717651	NW_011517196.1	1717651	A	G	gene-CNOT6L
SNW_011517196.1_1718499	NW_011517196.1	1718499	C	T	gene-CNOT6L
SNW_011512405.1_795535	NW_011512405.1	795535	C	T	gene-CNTRL
SNW_011515599.1_970095	NW_011515599.1	970095	T	C	gene-COG2
SNW_011512597.1_1743104	NW_011512597.1	1743104	T	A	gene-COG3
SNW_011512597.1_1742514	NW_011512597.1	1742514	A	G	gene-COG3
SNW_011512597.1_1743276	NW_011512597.1	1743276	C	T	gene-COG3
SNW_011512597.1_7354974	NW_011512597.1	7354974	G	A	gene-COG6
SNW_011512597.1_7353957	NW_011512597.1	7353957	G	A	gene-COG6
SNW_011512597.1_7354212	NW_011512597.1	7354212	T	C	gene-COG6
SNW_011512597.1_7354016	NW_011512597.1	7354016	A	C	gene-COG6
SNW_011512597.1_7354079	NW_011512597.1	7354079	T	C	gene-COG6
SNW_011512597.1_7354026	NW_011512597.1	7354026	T	G	gene-COG6
SNW_011512597.1_7354120	NW_011512597.1	7354120	A	T	gene-COG6
SNW_011512521.1_3789152	NW_011512521.1	3789152	G	C	gene-COIL
SNW_011515153.1_4212554	NW_011515153.1	4212554	A	G	gene-COMMD7
SNW_011544898.1_2038997	NW_011544898.1	2038997	G	A	gene-COPE
SNW_011510722.1_744218	NW_011510722.1	744218	A	G	gene-COPG1
SNW_011510722.1_744328	NW_011510722.1	744328	A	G	gene-COPG1
SNW_011509917.1_514477	NW_011509917.1	514477	C	T	gene-COPS3
SNW_011514164.1_204798	NW_011514164.1	204798	A	C	gene-COPS6
SNW_011514164.1_204792	NW_011514164.1	204792	C	T	gene-COPS6
SNW_011516006.1_7574636	NW_011516006.1	7574636	G	A	gene-COPZ1
SNW_011511147.1_5689837	NW_011511147.1	5689837	T	C	gene-COQ8A
SNW_011511147.1_5689876	NW_011511147.1	5689876	A	G	gene-COQ8A
SNW_011515675.1_475889	NW_011515675.1	475889	C	T	gene-CORO1C
SNW_011515960.1_1574713	NW_011515960.1	1574713	A	G	gene-CPSF3
SNW_011510761.1_2875739	NW_011510761.1	2875739	T	C	gene-CRACR2A
SNW_011515411.1_3118548	NW_011515411.1	3118548	G	T	gene-CRBN
SNW_011513243.1_12041965	NW_011513243.1	12041965	T	C	gene-CREB3
SNW_011511552.1_2505696	NW_011511552.1	2505696	C	T	gene-CREBL2
SNW_011544898.1_11967506	NW_011544898.1	11967506	T	C	gene-CREBRF
SNW_011544898.1_11964738	NW_011544898.1	11964738	A	G	gene-CREBRF
SNW_011514259.1_727402	NW_011514259.1	727402	T	C	gene-CRELD2
SNW_011514259.1_727389	NW_011514259.1	727389	T	C	gene-CRELD2
SNW_011514557.1_5776957	NW_011514557.1	5776957	G	A	gene-CRLF3
SNW_011512597.1_18777939	NW_011512597.1	18777939	C	T	gene-CRYL1
SNW_011514130.1_3197185	NW_011514130.1	3197185	A	T	gene-CRYZL1
SNW_011514986.1_7587411	NW_011514986.1	7587411	C	A	gene-CSF2RB
SNW_011516557.1_1203757	NW_011516557.1	1203757	A	T	gene-CSNK1G2
SNW_011514637.1_3546265	NW_011514637.1	3546265	A	G	gene-CSTF1
SNW_011511178.1_2983942	NW_011511178.1	2983942	T	C	gene-CTNNB1
SNW_011516265.1_28275731	NW_011516265.1	28275731	G	A	gene-CTR9
SNW_011544907.1_2563892	NW_011544907.1	2563892	C	T	gene-CTSB
SNW_011544907.1_2563895	NW_011544907.1	2563895	C	T	gene-CTSB
SNW_011544909.1_9569910	NW_011544909.1	9569910	G	A	gene-CTSC
SNW_011544909.1_9570556	NW_011544909.1	9570556	C	A	gene-CTSC
SNW_011544909.1_9570205	NW_011544909.1	9570205	A	G	gene-CTSC
SNW_011544909.1_9570315	NW_011544909.1	9570315	T	A	gene-CTSC
SNW_011513546.1_5270295	NW_011513546.1	5270295	T	C	gene-CTSH
SNW_011513546.1_5256167	NW_011513546.1	5256167	A	G	gene-CTSH
SNW_011513546.1_5269762	NW_011513546.1	5269762	C	T	gene-CTSH
SNW_011513546.1_5270314	NW_011513546.1	5270314	G	T	gene-CTSH
SNW_011513716.1_242042	NW_011513716.1	242042	G	C	gene-CTSO
SNW_011516559.1_37300	NW_011516559.1	37300	G	A	gene-CUL2
SNW_011510761.1_3423049	NW_011510761.1	3423049	C	G	gene-CUNH12orf4
SNW_011514262.1_16685924	NW_011514262.1	16685924	G	A	gene-CUNH12orf57
SNW_011514262.1_16685525	NW_011514262.1	16685525	G	A	gene-CUNH12orf57
SNW_011514262.1_16685998	NW_011514262.1	16685998	G	T	gene-CUNH12orf57
SNW_011513511.1_795023	NW_011513511.1	795023	T	C	gene-CUNH14orf119
SNW_011513511.1_793449	NW_011513511.1	793449	A	G	gene-CUNH14orf119
SNW_011513511.1_795724	NW_011513511.1	795724	C	T	gene-CUNH14orf119
SNW_011516738.1_2294261	NW_011516738.1	2294261	G	A	gene-CUNH16orf74
SNW_011512519.1_3367444	NW_011512519.1	3367444	T	C	gene-CUNH17orf99
SNW_011515599.1_825831	NW_011515599.1	825831	G	A	gene-CUNH1orf198
SNW_011515636.1_3039121	NW_011515636.1	3039121	G	T	gene-CUNH1orf52
SNW_011514758.1_10160770	NW_011514758.1	10160770	A	G	gene-CUNH2orf49
SNW_011514758.1_1354507	NW_011514758.1	1354507	T	C	gene-CUNH2orf68
SNW_011516552.1_9463582	NW_011516552.1	9463582	G	C	gene-CUNH3orf38
SNW_011513121.1_7290438	NW_011513121.1	7290438	G	A	gene-CUNH4orf3
SNW_011513716.1_2259710	NW_011513716.1	2259710	T	C	gene-CUNH4orf45
SNW_011516693.1_2219407	NW_011516693.1	2219407	G	C	gene-CUNH9orf64
SNW_011544909.1_5023718	NW_011544909.1	5023718	T	C	gene-CWC15
SNW_011511680.1_6506462	NW_011511680.1	6506462	T	C	gene-CXCR2
SNW_011511680.1_6507222	NW_011511680.1	6507222	G	C	gene-CXCR2
SNW_011511680.1_6507727	NW_011511680.1	6507727	G	A	gene-CXCR2
SNW_011515224.1_9686431	NW_011515224.1	9686431	G	A	gene-CXXC1
SNW_011515224.1_9683065	NW_011515224.1	9683065	A	C	gene-CXXC1
SNW_011515224.1_9683062	NW_011515224.1	9683062	G	T	gene-CXXC1
SNW_011511605.1_5183363	NW_011511605.1	5183363	G	A	gene-CYREN
SNW_011511605.1_5169133	NW_011511605.1	5169133	T	C	gene-CYREN
SNW_011510364.1_6500314	NW_011510364.1	6500314	A	G	gene-DBI
SNW_011514851.1_480211	NW_011514851.1	480211	T	C	gene-DCLRE1C
SNW_011510761.1_1048029	NW_011510761.1	1048029	G	A	gene-DCP1B
SNW_011513012.1_470794	NW_011513012.1	470794	T	C	gene-DCTN1
SNW_011513012.1_469594	NW_011513012.1	469594	T	C	gene-DCTN1
SNW_011513012.1_478013	NW_011513012.1	478013	C	T	gene-DCTN1
SNW_011513012.1_471212	NW_011513012.1	471212	C	T	gene-DCTN1
SNW_011515158.1_3120285	NW_011515158.1	3120285	T	C	gene-DCTN5
SNW_011513270.1_2437244	NW_011513270.1	2437244	A	T	gene-DCTN6
SNW_011514128.1_1666964	NW_011514128.1	1666964	G	A	gene-DDB1
SNW_011516265.1_1384616	NW_011516265.1	1384616	A	T	gene-DDB2
SNW_011509947.1_115922	NW_011509947.1	115922	C	T	gene-DDHD2
SNW_011514262.1_2776136	NW_011514262.1	2776136	T	C	gene-DDOST
SNW_011517189.1_1215713	NW_011517189.1	1215713	T	C	gene-DDX10
SNW_011517098.1_5137459	NW_011517098.1	5137459	T	C	gene-DDX24
SNW_011517098.1_5132233	NW_011517098.1	5132233	A	G	gene-DDX24
SNW_011517098.1_5139409	NW_011517098.1	5139409	C	T	gene-DDX24
SNW_011517098.1_5132172	NW_011517098.1	5132172	A	T	gene-DDX24
SNW_011514637.1_8557151	NW_011514637.1	8557151	C	T	gene-DDX27
SNW_011515675.1_1538489	NW_011515675.1	1538489	C	G	gene-DDX54
SNW_011515675.1_1546346	NW_011515675.1	1546346	G	T	gene-DDX54
SNW_011513285.1_1393391	NW_011513285.1	1393391	A	G	gene-DDX6
SNW_011511555.1_185229	NW_011511555.1	185229	T	C	gene-DEDD2
SNW_011512517.1_597451	NW_011512517.1	597451	C	T	gene-DELE1
SNW_011516551.1_181368	NW_011516551.1	181368	C	T	gene-DENND3
SNW_011544900.1_6589353	NW_011544900.1	6589353	G	A	gene-DERL1
SNW_011544900.1_6590342	NW_011544900.1	6590342	G	A	gene-DERL1
SNW_011544900.1_6588763	NW_011544900.1	6588763	G	A	gene-DERL1
SNW_011544900.1_6589557	NW_011544900.1	6589557	C	T	gene-DERL1
SNW_011544900.1_6589934	NW_011544900.1	6589934	C	T	gene-DERL1
SNW_011544900.1_6589082	NW_011544900.1	6589082	C	T	gene-DERL1
SNW_011514148.1_38973	NW_011514148.1	38973	G	A	gene-DGCR6L
SNW_011511614.1_5885679	NW_011511614.1	5885679	G	A	gene-DGKD
SNW_011516265.1_2004333	NW_011516265.1	2004333	G	A	gene-DGKZ
SNW_011516265.1_2008163	NW_011516265.1	2008163	G	A	gene-DGKZ
SNW_011516265.1_2009472	NW_011516265.1	2009472	G	C	gene-DGKZ
SNW_011513414.1_1353584	NW_011513414.1	1353584	T	C	gene-DHPS
SNW_011517956.1_11420218	NW_011517956.1	11420218	C	T	gene-DHRS9
SNW_011516739.1_706137	NW_011516739.1	706137	G	A	gene-DHRSX
SNW_011516739.1_706168	NW_011516739.1	706168	A	C	gene-DHRSX
SNW_011516739.1_705938	NW_011516739.1	705938	C	T	gene-DHRSX
SNW_011516739.1_706203	NW_011516739.1	706203	C	T	gene-DHRSX
SNW_011513524.1_7093440	NW_011513524.1	7093440	C	T	gene-DHX9
SNW_011513524.1_7090837	NW_011513524.1	7090837	C	T	gene-DHX9
SNW_011513524.1_7090847	NW_011513524.1	7090847	C	T	gene-DHX9
SNW_011509970.1_3955152	NW_011509970.1	3955152	T	C	gene-DLD
SNW_011515153.1_1419182	NW_011515153.1	1419182	G	A	gene-DLGAP4
SNW_011515153.1_1446622	NW_011515153.1	1446622	T	G	gene-DLGAP4
SNW_011515153.1_1418954	NW_011515153.1	1418954	G	T	gene-DLGAP4
SNW_011515153.1_1419698	NW_011515153.1	1419698	G	T	gene-DLGAP4
SNW_011510733.1_1535528	NW_011510733.1	1535528	T	C	gene-DLST
SNW_011510733.1_1535889	NW_011510733.1	1535889	A	G	gene-DLST
SNW_011510733.1_1535974	NW_011510733.1	1535974	A	G	gene-DLST
SNW_011510733.1_1525242	NW_011510733.1	1525242	C	T	gene-DLST
SNW_011510733.1_1534764	NW_011510733.1	1534764	C	T	gene-DLST
SNW_011511552.1_10537388	NW_011511552.1	10537388	T	C	gene-DNAI7
SNW_011511680.1_7368902	NW_011511680.1	7368902	C	A	gene-DNAJB2
SNW_011511680.1_7366538	NW_011511680.1	7366538	G	T	gene-DNAJB2
SNW_011515621.1_852270	NW_011515621.1	852270	G	A	gene-DNAJB6
SNW_011511605.1_24592142	NW_011511605.1	24592142	G	A	gene-DNAJB9
SNW_011511605.1_24592144	NW_011511605.1	24592144	A	G	gene-DNAJB9
SNW_011509973.1_2124517	NW_011509973.1	2124517	C	T	gene-DNAJC1
SNW_011516268.1_6681637	NW_011516268.1	6681637	G	C	gene-DNAJC17
SNW_011516268.1_6681110	NW_011516268.1	6681110	C	G	gene-DNAJC17
SNW_011514982.1_9662863	NW_011514982.1	9662863	T	C	gene-DNAJC3
SNW_011514982.1_9642557	NW_011514982.1	9642557	T	C	gene-DNAJC3
SNW_011514982.1_9641955	NW_011514982.1	9641955	T	C	gene-DNAJC3
SNW_011515632.1_9503206	NW_011515632.1	9503206	G	T	gene-DNAJC9
SNW_011544898.1_9749527	NW_011544898.1	9749527	G	A	gene-DOCK2
SNW_011510104.1_724695	NW_011510104.1	724695	G	A	gene-DOCK5
SNW_011510104.1_724853	NW_011510104.1	724853	G	C	gene-DOCK5
SNW_011516728.1_3655589	NW_011516728.1	3655589	G	A	gene-DOCK8
SNW_011516555.1_27022	NW_011516555.1	27022	G	A	gene-DOK1
SNW_011510104.1_1592634	NW_011510104.1	1592634	G	A	gene-DPYSL2
SNW_011510104.1_1592939	NW_011510104.1	1592939	G	A	gene-DPYSL2
SNW_011510104.1_1592060	NW_011510104.1	1592060	A	C	gene-DPYSL2
SNW_011510104.1_1591354	NW_011510104.1	1591354	T	C	gene-DPYSL2
SNW_011510104.1_1591674	NW_011510104.1	1591674	T	C	gene-DPYSL2
SNW_011510104.1_1592107	NW_011510104.1	1592107	A	G	gene-DPYSL2
SNW_011510104.1_1592439	NW_011510104.1	1592439	A	G	gene-DPYSL2
SNW_011510104.1_1591770	NW_011510104.1	1591770	C	T	gene-DPYSL2
SNW_011510104.1_1592047	NW_011510104.1	1592047	C	T	gene-DPYSL2
SNW_011510104.1_1592090	NW_011510104.1	1592090	C	T	gene-DPYSL2
SNW_011509917.1_916147	NW_011509917.1	916147	T	C	gene-DRG2
SNW_011544904.1_4710272	NW_011544904.1	4710272	A	G	gene-DTD1
SNW_011544904.1_4710782	NW_011544904.1	4710782	A	G	gene-DTD1
SNW_011511552.1_2389159	NW_011511552.1	2389159	T	C	gene-DUSP16
SNW_011514758.1_4904317	NW_011514758.1	4904317	G	A	gene-DUSP2
SNW_011514758.1_4903936	NW_011514758.1	4903936	C	A	gene-DUSP2
SNW_011514758.1_4903514	NW_011514758.1	4903514	G	A	gene-DUSP2
SNW_011514758.1_4904052	NW_011514758.1	4904052	C	A	gene-DUSP2
SNW_011517149.1_1021983	NW_011517149.1	1021983	T	C	gene-DUSP7
SNW_011514982.1_3840644	NW_011514982.1	3840644	A	G	gene-DYNC1LI1
SNW_011512521.1_2889818	NW_011512521.1	2889818	C	T	gene-DYNLL2
SNW_011515635.1_763273	NW_011515635.1	763273	T	G	gene-DYRK3
SNW_011515635.1_763441	NW_011515635.1	763441	C	T	gene-DYRK3
SNW_011516281.1_2507180	NW_011516281.1	2507180	C	T	gene-EAF1
SNW_011514262.1_2289269	NW_011514262.1	2289269	T	C	gene-ECE1
SNW_011514262.1_2311985	NW_011514262.1	2311985	C	T	gene-ECE1
SNW_011514262.1_2312701	NW_011514262.1	2312701	C	T	gene-ECE1
SNW_011516901.1_2329701	NW_011516901.1	2329701	C	T	gene-ECI2
SNW_011516557.1_5817344	NW_011516557.1	5817344	G	A	gene-ECSIT
SNW_011513475.1_1549450	NW_011513475.1	1549450	G	A	gene-EDF1
SNW_011513475.1_1549506	NW_011513475.1	1549506	G	C	gene-EDF1
SNW_011544909.1_11014021	NW_011544909.1	11014021	G	A	gene-EED
SNW_011544909.1_11019983	NW_011544909.1	11019983	C	T	gene-EED
SNW_011511150.1_14517130	NW_011511150.1	14517130	T	A	gene-EEF1E1
SNW_011514262.1_6441699	NW_011514262.1	6441699	A	G	gene-EFHD2
SNW_011514262.1_6442452	NW_011514262.1	6442452	C	T	gene-EFHD2
SNW_011514262.1_6442667	NW_011514262.1	6442667	G	A	gene-EFHD2
SNW_011514262.1_6442547	NW_011514262.1	6442547	A	G	gene-EFHD2
SNW_011514262.1_6441773	NW_011514262.1	6441773	G	T	gene-EFHD2
SNW_011513546.1_3225034	NW_011513546.1	3225034	A	G	gene-EFL1
SNW_011513546.1_3211419	NW_011513546.1	3211419	C	T	gene-EFL1
SNW_011514977.1_564677	NW_011514977.1	564677	G	C	gene-EFTUD2
SNW_011514224.1_1032214	NW_011514224.1	1032214	G	A	gene-EHD1
SNW_011516736.1_301785	NW_011516736.1	301785	C	T	gene-EIF1
SNW_011516736.1_301050	NW_011516736.1	301050	C	T	gene-EIF1
SNW_011516736.1_301343	NW_011516736.1	301343	C	T	gene-EIF1
SNW_011516736.1_301867	NW_011516736.1	301867	C	T	gene-EIF1
SNW_011510927.1_1348007	NW_011510927.1	1348007	C	A	gene-EIF2AK1
SNW_011510927.1_1347959	NW_011510927.1	1347959	T	C	gene-EIF2AK1
SNW_011510927.1_1347985	NW_011510927.1	1347985	T	C	gene-EIF2AK1
SNW_011510927.1_1348421	NW_011510927.1	1348421	A	G	gene-EIF2AK1
SNW_011510927.1_1348288	NW_011510927.1	1348288	C	T	gene-EIF2AK1
SNW_011511611.1_10654000	NW_011511611.1	10654000	G	A	gene-EIF2B5
SNW_011515635.1_798128	NW_011515635.1	798128	T	C	gene-EIF2D
SNW_011515408.1_11302793	NW_011515408.1	11302793	A	G	gene-EIF2S1
SNW_011515408.1_11286988	NW_011515408.1	11286988	C	T	gene-EIF2S1
SNW_011515408.1_11305006	NW_011515408.1	11305006	C	T	gene-EIF2S1
SNW_011510929.1_1503200	NW_011510929.1	1503200	T	G	gene-EIF3B
SNW_011516265.1_30347188	NW_011516265.1	30347188	A	G	gene-EIF3F
SNW_011510741.1_118126	NW_011510741.1	118126	G	A	gene-EIF3K
SNW_011509858.1_686523	NW_011509858.1	686523	G	A	gene-EIF4ENIF1
SNW_011544899.1_1131642	NW_011544899.1	1131642	G	A	gene-EIF4H
SNW_011544899.1_1131497	NW_011544899.1	1131497	T	G	gene-EIF4H
SNW_011514758.1_6546317	NW_011514758.1	6546317	T	C	gene-EIF5B
SNW_011514758.1_6506603	NW_011514758.1	6506603	A	G	gene-EIF5B
SNW_011515635.1_1570255	NW_011515635.1	1570255	T	C	gene-ELK4
SNW_011516268.1_8854820	NW_011516268.1	8854820	A	T	gene-ELL3
SNW_011511562.1_989290	NW_011511562.1	989290	G	A	gene-ELP2
SNW_011511555.1_5015249	NW_011511555.1	5015249	A	C	gene-EMC10
SNW_011511555.1_5015269	NW_011511555.1	5015269	C	T	gene-EMC10
SNW_011513524.1_9284189	NW_011513524.1	9284189	G	A	gene-ENTPD4
SNW_011513524.1_9287370	NW_011513524.1	9287370	G	C	gene-ENTPD4
SNW_011513939.1_2739673	NW_011513939.1	2739673	T	C	gene-ENTR1
SNW_011513939.1_2739851	NW_011513939.1	2739851	T	C	gene-ENTR1
SNW_011513939.1_2736972	NW_011513939.1	2736972	T	C	gene-ENTR1
SNW_011514982.1_392789	NW_011514982.1	392789	A	C	gene-EOMES
SNW_011514982.1_392057	NW_011514982.1	392057	T	G	gene-EOMES
SNW_011509864.1_1416729	NW_011509864.1	1416729	G	C	gene-EPHB6
SNW_011511990.1_1324221	NW_011511990.1	1324221	T	C	gene-ERAP1
SNW_011511990.1_1324370	NW_011511990.1	1324370	C	T	gene-ERAP1
SNW_011511990.1_1185452	NW_011511990.1	1185452	A	G	gene-ERAP2
SNW_011511990.1_1181329	NW_011511990.1	1181329	C	T	gene-ERAP2
SNW_011544898.1_11833646	NW_011544898.1	11833646	G	A	gene-ERGIC1
SNW_011515153.1_2115589	NW_011515153.1	2115589	G	A	gene-ERGIC3
SNW_011515851.1_137068	NW_011515851.1	137068	C	G	gene-ERICH1
SNW_011515017.1_323190	NW_011515017.1	323190	G	A	gene-ERMP1
SNW_011512597.1_2613201	NW_011512597.1	2613201	G	A	gene-ESD
SNW_011515621.1_1508984	NW_011515621.1	1508984	G	A	gene-ESYT2
SNW_011515621.1_1510685	NW_011515621.1	1510685	G	A	gene-ESYT2
SNW_011515621.1_1509591	NW_011515621.1	1509591	C	T	gene-ESYT2
SNW_011511552.1_10597635	NW_011511552.1	10597635	C	G	gene-ETFRF1
SNW_011517549.1_1947072	NW_011517549.1	1947072	G	A	gene-ETS2
SNW_011517549.1_1947302	NW_011517549.1	1947302	T	C	gene-ETS2
SNW_011517549.1_1946022	NW_011517549.1	1946022	T	C	gene-ETS2
SNW_011517549.1_1958896	NW_011517549.1	1958896	T	C	gene-ETS2
SNW_011517549.1_1945940	NW_011517549.1	1945940	A	G	gene-ETS2
SNW_011517549.1_1950893	NW_011517549.1	1950893	A	G	gene-ETS2
SNW_011513412.1_80189	NW_011513412.1	80189	G	A	gene-ETV3
SNW_011511552.1_1941076	NW_011511552.1	1941076	G	A	gene-ETV6
SNW_011511566.1_1548430	NW_011511566.1	1548430	T	C	gene-EXOSC5
SNW_011511566.1_1548417	NW_011511566.1	1548417	A	T	gene-EXOSC5
SNW_011516269.1_42383962	NW_011516269.1	42383962	G	A	gene-EZR
SNW_011512127.1_3838765	NW_011512127.1	3838765	C	T	gene-FAAP24
SNW_011514851.1_756310	NW_011514851.1	756310	G	A	gene-FAM107B
SNW_011514851.1_757124	NW_011514851.1	757124	G	C	gene-FAM107B
SNW_011516693.1_7120814	NW_011516693.1	7120814	G	T	gene-FAM120A
SNW_011515779.1_2754335	NW_011515779.1	2754335	G	A	gene-FAM136A
SNW_011515779.1_2754392	NW_011515779.1	2754392	G	A	gene-FAM136A
SNW_011515779.1_2752326	NW_011515779.1	2752326	T	C	gene-FAM136A
SNW_011515779.1_2752429	NW_011515779.1	2752429	T	C	gene-FAM136A
SNW_011515779.1_2752359	NW_011515779.1	2752359	A	G	gene-FAM136A
SNW_011510733.1_806950	NW_011510733.1	806950	T	C	gene-FAM161B
SNW_011544906.1_1660027	NW_011544906.1	1660027	G	A	gene-FAM168A
SNW_011544906.1_1658500	NW_011544906.1	1658500	G	A	gene-FAM168A
SNW_011544906.1_1662366	NW_011544906.1	1662366	G	T	gene-FAM168A
SNW_011517548.1_175429	NW_011517548.1	175429	T	C	gene-FAM168B
SNW_011517548.1_177677	NW_011517548.1	177677	A	G	gene-FAM168B
SNW_011517548.1_179180	NW_011517548.1	179180	G	T	gene-FAM168B
SNW_011517548.1_178533	NW_011517548.1	178533	C	T	gene-FAM168B
SNW_011511653.1_2750077	NW_011511653.1	2750077	G	A	gene-FAM20A
SNW_011513524.1_4211906	NW_011513524.1	4211906	A	G	gene-FAM20B
SNW_011513524.1_4211992	NW_011513524.1	4211992	A	G	gene-FAM20B
SNW_011514844.1_7926835	NW_011514844.1	7926835	C	A	gene-FAM43A
SNW_011514637.1_15825484	NW_011514637.1	15825484	T	A	gene-FAM83D
SNW_011514637.1_15825214	NW_011514637.1	15825214	A	G	gene-FAM83D
SNW_011514637.1_15825384	NW_011514637.1	15825384	A	G	gene-FAM83D
SNW_011514637.1_15825581	NW_011514637.1	15825581	C	T	gene-FAM83D
SNW_011511566.1_627265	NW_011511566.1	627265	G	A	gene-FBL
SNW_011516693.1_4835726	NW_011516693.1	4835726	G	A	gene-FBP1
SNW_011516693.1_4835855	NW_011516693.1	4835855	C	T	gene-FBP1
SNW_011517961.1_4186127	NW_011517961.1	4186127	T	C	gene-FBXL17
SNW_011516738.1_1176603	NW_011516738.1	1176603	C	T	gene-FBXO31
SNW_011516558.1_9266302	NW_011516558.1	9266302	G	A	gene-FBXO33
SNW_011513968.1_488231	NW_011513968.1	488231	G	A	gene-FBXO38
SNW_011513968.1_485561	NW_011513968.1	485561	T	C	gene-FBXO38
SNW_011512405.1_1105594	NW_011512405.1	1105594	T	C	gene-FBXW2
SNW_011512405.1_1107973	NW_011512405.1	1107973	T	C	gene-FBXW2
SNW_011512405.1_1108747	NW_011512405.1	1108747	T	C	gene-FBXW2
SNW_011512405.1_1109793	NW_011512405.1	1109793	A	G	gene-FBXW2
SNW_011512405.1_1109800	NW_011512405.1	1109800	A	G	gene-FBXW2
SNW_011512405.1_1109497	NW_011512405.1	1109497	C	T	gene-FBXW2
SNW_011512405.1_1108377	NW_011512405.1	1108377	G	T	gene-FBXW2
SNW_011513475.1_1593468	NW_011513475.1	1593468	A	C	gene-FBXW5
SNW_011513475.1_1594826	NW_011513475.1	1594826	A	G	gene-FBXW5
SNW_011513761.1_2259587	NW_011513761.1	2259587	C	G	gene-FCER1G
SNW_011513761.1_2259589	NW_011513761.1	2259589	G	T	gene-FCER1G
SNW_011510733.1_1404463	NW_011510733.1	1404463	T	C	gene-FCF1
SNW_011511555.1_4374885	NW_011511555.1	4374885	C	A	gene-FCGRT
SNW_011511555.1_4379439	NW_011511555.1	4379439	G	A	gene-FCGRT
SNW_011544898.1_1207420	NW_011544898.1	1207420	G	A	gene-FCHO1
SNW_011544898.1_1207877	NW_011544898.1	1207877	C	T	gene-FCHO1
SNW_011544898.1_1205251	NW_011544898.1	1205251	C	T	gene-FCHO1
SNW_011515635.1_532606	NW_011515635.1	532606	G	A	gene-FCMR
SNW_011515635.1_540134	NW_011515635.1	540134	C	A	gene-FCMR
SNW_011515635.1_547164	NW_011515635.1	547164	G	A	gene-FCMR
SNW_011515635.1_547845	NW_011515635.1	547845	A	C	gene-FCMR
SNW_011515635.1_547605	NW_011515635.1	547605	T	C	gene-FCMR
SNW_011515635.1_547169	NW_011515635.1	547169	A	G	gene-FCMR
SNW_011515635.1_541471	NW_011515635.1	541471	G	T	gene-FCMR
SNW_011515635.1_547924	NW_011515635.1	547924	C	T	gene-FCMR
SNW_011515635.1_546893	NW_011515635.1	546893	C	T	gene-FCMR
SNW_011513413.1_825380	NW_011513413.1	825380	G	A	gene-FGD4
SNW_011513413.1_821140	NW_011513413.1	821140	T	C	gene-FGD4
SNW_011513413.1_825338	NW_011513413.1	825338	C	T	gene-FGD4
SNW_011513413.1_814616	NW_011513413.1	814616	C	T	gene-FGD4
SNW_011513413.1_814364	NW_011513413.1	814364	C	T	gene-FGD4
SNW_011513413.1_814397	NW_011513413.1	814397	C	T	gene-FGD4
SNW_011511147.1_1922536	NW_011511147.1	1922536	G	A	gene-FH
SNW_011517503.1_5514112	NW_011517503.1	5514112	A	G	gene-FHIP2A
SNW_011513524.1_10236059	NW_011513524.1	10236059	T	C	gene-FHIP2B
SNW_011513524.1_10236068	NW_011513524.1	10236068	T	C	gene-FHIP2B
SNW_011515430.1_6379272	NW_011515430.1	6379272	G	C	gene-FHOD1
SNW_011513243.1_163439	NW_011513243.1	163439	G	C	gene-FIS1
SNW_011509917.1_495585	NW_011509917.1	495585	G	A	gene-FLCN
SNW_011509917.1_491920	NW_011509917.1	491920	C	A	gene-FLCN
SNW_011509917.1_491841	NW_011509917.1	491841	A	G	gene-FLCN
SNW_011509917.1_491480	NW_011509917.1	491480	C	T	gene-FLCN
SNW_011514270.1_748996	NW_011514270.1	748996	T	G	gene-FLI1
SNW_011509917.1_1018117	NW_011509917.1	1018117	C	A	gene-FLII
SNW_011515961.1_182918	NW_011515961.1	182918	A	G	gene-FLNA
SNW_011516746.1_4423603	NW_011516746.1	4423603	G	T	gene-FLNB
SNW_011515227.1_837987	NW_011515227.1	837987	C	T	gene-FLOT1
SNW_011515227.1_841205	NW_011515227.1	841205	C	T	gene-FLOT1
SNW_011514977.1_292315	NW_011514977.1	292315	G	A	gene-FMNL1
SNW_011516006.1_4044923	NW_011516006.1	4044923	T	C	gene-FMNL3
SNW_011512597.1_6776522	NW_011512597.1	6776522	G	A	gene-FOXO1
SNW_011515729.1_833755	NW_011515729.1	833755	A	C	gene-FTO
SNW_011511611.1_8085730	NW_011511611.1	8085730	A	G	gene-FXR1
SNW_011510457.1_2121890	NW_011510457.1	2121890	G	A	gene-FYB1
SNW_011516557.1_2267747	NW_011516557.1	2267747	G	C	gene-FZR1
SNW_011544909.1_17484477	NW_011544909.1	17484477	C	T	gene-GAB2
SNW_011513414.1_1180443	NW_011513414.1	1180443	G	A	gene-GADD45GIP1
SNW_011516268.1_13154418	NW_011516268.1	13154418	G	A	gene-GALK2
SNW_011516268.1_13154455	NW_011516268.1	13154455	C	T	gene-GALK2
SNW_011516738.1_167559	NW_011516738.1	167559	T	C	gene-GALNS
SNW_011516738.1_157038	NW_011516738.1	157038	T	C	gene-GALNS
SNW_011516738.1_160401	NW_011516738.1	160401	C	G	gene-GALNS
SNW_011516738.1_165980	NW_011516738.1	165980	A	G	gene-GALNS
SNW_011516738.1_162532	NW_011516738.1	162532	C	T	gene-GALNS
SNW_011511562.1_733151	NW_011511562.1	733151	A	T	gene-GALNT1
SNW_011514020.1_1551370	NW_011514020.1	1551370	C	T	gene-GAPVD1
SNW_011516271.1_2143189	NW_011516271.1	2143189	C	A	gene-GAS7
SNW_011516271.1_2142429	NW_011516271.1	2142429	A	T	gene-GAS7
SNW_011516271.1_2142939	NW_011516271.1	2142939	C	T	gene-GAS7
SNW_011516271.1_2143149	NW_011516271.1	2143149	C	T	gene-GAS7
SNW_011510729.1_2749123	NW_011510729.1	2749123	T	A	gene-GATA3
SNW_011510729.1_2749415	NW_011510729.1	2749415	G	A	gene-GATA3
SNW_011510729.1_2750055	NW_011510729.1	2750055	T	C	gene-GATA3
SNW_011510729.1_2749881	NW_011510729.1	2749881	T	C	gene-GATA3
SNW_011513243.1_12047631	NW_011513243.1	12047631	G	A	gene-GBA2
SNW_011513243.1_12046770	NW_011513243.1	12046770	A	G	gene-GBA2
SNW_011513939.1_2029489	NW_011513939.1	2029489	G	A	gene-GFI1B
SNW_011511773.1_6209688	NW_011511773.1	6209688	T	C	gene-GFM2
SNW_011511773.1_6213834	NW_011511773.1	6213834	T	C	gene-GFM2
SNW_011511773.1_6209926	NW_011511773.1	6209926	C	T	gene-GFM2
SNW_011514986.1_7035910	NW_011514986.1	7035910	A	C	gene-GGA1
SNW_011511770.1_1576015	NW_011511770.1	1576015	T	C	gene-GGNBP2
SNW_011515599.1_3713890	NW_011515599.1	3713890	C	G	gene-GGPS1
SNW_011511614.1_6352122	NW_011511614.1	6352122	A	C	gene-GIGYF2
SNW_011511614.1_6352395	NW_011511614.1	6352395	A	G	gene-GIGYF2
SNW_011511614.1_6362105	NW_011511614.1	6362105	C	T	gene-GIGYF2
SNW_011510533.1_2283283	NW_011510533.1	2283283	A	G	gene-GINS4
SNW_011514557.1_3517006	NW_011514557.1	3517006	C	T	gene-GIT1
SNW_011514557.1_3517985	NW_011514557.1	3517985	C	T	gene-GIT1
SNW_011511141.1_3969105	NW_011511141.1	3969105	C	T	gene-GLCCI1
SNW_011514683.1_7795466	NW_011514683.1	7795466	C	T	gene-GLIPR1
SNW_011544912.1_73325	NW_011544912.1	73325	T	A	gene-GLO1
SNW_011511619.1_2535369	NW_011511619.1	2535369	G	A	gene-GLT1D1
SNW_011511619.1_2536155	NW_011511619.1	2536155	G	A	gene-GLT1D1
SNW_011511619.1_2536357	NW_011511619.1	2536357	G	A	gene-GLT1D1
SNW_011511619.1_2535610	NW_011511619.1	2535610	T	C	gene-GLT1D1
SNW_011511619.1_2535540	NW_011511619.1	2535540	A	G	gene-GLT1D1
SNW_011511619.1_2535707	NW_011511619.1	2535707	A	G	gene-GLT1D1
SNW_011511619.1_2535586	NW_011511619.1	2535586	C	T	gene-GLT1D1
SNW_011511619.1_2535435	NW_011511619.1	2535435	C	T	gene-GLT1D1
SNW_011511619.1_2535629	NW_011511619.1	2535629	G	T	gene-GLT1D1
SNW_011511619.1_2535370	NW_011511619.1	2535370	C	G	gene-GLT1D1
SNW_011512008.1_418478	NW_011512008.1	418478	G	A	gene-GLYR1
SNW_011511566.1_371133	NW_011511566.1	371133	A	G	gene-GMFG
SNW_011511566.1_372392	NW_011511566.1	372392	A	G	gene-GMFG
SNW_011511653.1_2961643	NW_011511653.1	2961643	G	A	gene-GNA13
SNW_011517149.1_2208463	NW_011517149.1	2208463	T	G	gene-GNAI2
SNW_011511616.1_386002	NW_011511616.1	386002	G	A	gene-GNAI3
SNW_011511616.1_397754	NW_011511616.1	397754	G	A	gene-GNAI3
SNW_011511611.1_6959814	NW_011511611.1	6959814	C	T	gene-GNB4
SNW_011515636.1_3631712	NW_011515636.1	3631712	C	G	gene-GNG5
SNW_011510998.1_1161907	NW_011510998.1	1161907	A	G	gene-GNL3L
SNW_011510998.1_1161889	NW_011510998.1	1161889	A	G	gene-GNL3L
SNW_011512517.1_658146	NW_011512517.1	658146	C	T	gene-GNPDA1
SNW_011515567.1_3765705	NW_011515567.1	3765705	A	G	gene-GNPDA2
SNW_011511178.1_432598	NW_011511178.1	432598	G	A	gene-GOLGA4
SNW_011514557.1_773384	NW_011514557.1	773384	C	T	gene-GOSR2
SNW_011510533.1_2248887	NW_011510533.1	2248887	A	G	gene-GPAT4
SNW_011544902.1_3243303	NW_011544902.1	3243303	T	C	gene-GPCPD1
SNW_011544902.1_3222866	NW_011544902.1	3222866	T	C	gene-GPCPD1
SNW_011544902.1_3243099	NW_011544902.1	3243099	A	G	gene-GPCPD1
SNW_011511623.1_3349447	NW_011511623.1	3349447	T	C	gene-GPN1
SNW_011517098.1_13881451	NW_011517098.1	13881451	A	T	gene-GPR132
SNW_011517098.1_13881452	NW_011517098.1	13881452	G	T	gene-GPR132
SNW_011517098.1_13882766	NW_011517098.1	13882766	G	A	gene-GPR132
SNW_011517098.1_13881538	NW_011517098.1	13881538	A	G	gene-GPR132
SNW_011516552.1_4575823	NW_011516552.1	4575823	T	C	gene-GPR15
SNW_011516552.1_4576130	NW_011516552.1	4576130	T	C	gene-GPR15
SNW_011516552.1_4575946	NW_011516552.1	4575946	A	G	gene-GPR15
SNW_011516552.1_4576440	NW_011516552.1	4576440	C	T	gene-GPR15
SNW_011516552.1_4575746	NW_011516552.1	4575746	A	T	gene-GPR15
SNW_011511614.1_858895	NW_011511614.1	858895	G	A	gene-GPR35
SNW_011514977.1_907848	NW_011514977.1	907848	C	T	gene-GRN
SNW_011517196.1_6528792	NW_011517196.1	6528792	G	A	gene-GRSF1
SNW_011512405.1_632815	NW_011512405.1	632815	A	G	gene-GSN
SNW_011512405.1_623924	NW_011512405.1	623924	C	T	gene-GSN
SNW_011509864.1_1151753	NW_011509864.1	1151753	C	T	gene-GSTK1
SNW_011512597.1_1567350	NW_011512597.1	1567350	T	A	gene-GTF2F2
SNW_011516265.1_22222053	NW_011516265.1	22222053	T	C	gene-GTF2H1
SNW_011511773.1_8876380	NW_011511773.1	8876380	T	C	gene-GTF2H2C
SNW_011517499.1_7462286	NW_011517499.1	7462286	A	G	gene-GTF2H3
SNW_011515158.1_592561	NW_011515158.1	592561	C	T	gene-GTF3C1
SNW_011510729.1_6687715	NW_011510729.1	6687715	A	G	gene-GTPBP4
SNW_011513716.1_159647	NW_011513716.1	159647	T	C	gene-GUCY1B1
SNW_011517687.1_11411962	NW_011517687.1	11411962	T	C	gene-GXYLT1
SNW_011511150.1_1995388	NW_011511150.1	1995388	T	C	gene-H1-2
SNW_011511150.1_1994999	NW_011511150.1	1994999	T	C	gene-H1-2
SNW_011511150.1_1996397	NW_011511150.1	1996397	T	C	gene-H1-2
SNW_011511150.1_1995215	NW_011511150.1	1995215	A	G	gene-H1-2
SNW_011511150.1_1996098	NW_011511150.1	1996098	T	G	gene-H1-2
SNW_011511150.1_1995190	NW_011511150.1	1995190	A	G	gene-H1-2
SNW_011511150.1_1995844	NW_011511150.1	1995844	A	G	gene-H1-2
SNW_011511150.1_1995148	NW_011511150.1	1995148	C	T	gene-H1-2
SNW_011514262.1_10731697	NW_011514262.1	10731697	C	T	gene-H6PD
SNW_011515021.1_311257	NW_011515021.1	311257	A	C	gene-HAT1
SNW_011544898.1_733853	NW_011544898.1	733853	A	G	gene-HAUS8
SNW_011544898.1_735272	NW_011544898.1	735272	A	G	gene-HAUS8
SNW_011516269.1_24668592	NW_011516269.1	24668592	C	T	gene-HBS1L
SNW_011514977.1_1130759	NW_011514977.1	1130759	C	T	gene-HDAC5
SNW_011513546.1_1216534	NW_011513546.1	1216534	T	A	gene-HDDC3
SNW_011511373.1_964591	NW_011511373.1	964591	C	G	gene-HECTD3
SNW_011511178.1_4007075	NW_011511178.1	4007075	G	T	gene-HIGD1A
SNW_011544909.1_10956734	NW_011544909.1	10956734	C	T	gene-HIKESHI
SNW_011517961.1_21241437	NW_011517961.1	21241437	A	T	gene-HINT1
SNW_011517499.1_6945025	NW_011517499.1	6945025	G	A	gene-HIP1R
SNW_011510362.1_298937	NW_011510362.1	298937	T	C	gene-HK2
SNW_011511506.1_2492147	NW_011511506.1	2492147	G	A	gene-HK3
SNW_011511506.1_2489530	NW_011511506.1	2489530	T	C	gene-HK3
SNW_011517549.1_1527330	NW_011517549.1	1527330	G	A	gene-HMGN1
SNW_011509942.1_546100	NW_011509942.1	546100	G	A	gene-HMOX1
SNW_011509942.1_546103	NW_011509942.1	546103	G	A	gene-HMOX1
SNW_011509942.1_546677	NW_011509942.1	546677	C	T	gene-HMOX1
SNW_011509942.1_547745	NW_011509942.1	547745	C	T	gene-HMOX1
SNW_011509942.1_551704	NW_011509942.1	551704	C	T	gene-HMOX1
SNW_011515021.1_4390868	NW_011515021.1	4390868	C	A	gene-HNRNPA3
SNW_011516693.1_2230149	NW_011516693.1	2230149	C	T	gene-HNRNPK
SNW_011514262.1_751065	NW_011514262.1	751065	A	G	gene-HNRNPR
SNW_011511566.1_1495598	NW_011511566.1	1495598	G	A	gene-HNRNPUL1
SNW_011517816.1_5675177	NW_011517816.1	5675177	T	A	gene-HPS1
SNW_011510931.1_7123667	NW_011510931.1	7123667	A	G	gene-HSBP1
SNW_011517961.1_12924875	NW_011517961.1	12924875	C	A	gene-HSD17B4
SNW_011517961.1_12924848	NW_011517961.1	12924848	G	A	gene-HSD17B4
SNW_011517961.1_12919395	NW_011517961.1	12919395	A	G	gene-HSD17B4
SNW_011513397.1_1027058	NW_011513397.1	1027058	G	A	gene-HSD17B7
SNW_011510719.1_5551569	NW_011510719.1	5551569	A	G	gene-HSPA13
SNW_011517963.1_5880755	NW_011517963.1	5880755	C	T	gene-HSPD1
SNW_011517963.1_5870804	NW_011517963.1	5870804	G	C	gene-HSPE1
SNW_011517149.1_2141910	NW_011517149.1	2141910	A	G	gene-HYAL1
SNW_011517149.1_2141900	NW_011517149.1	2141900	C	T	gene-HYAL1
SNW_011514983.1_381664	NW_011514983.1	381664	A	C	gene-HYI
SNW_011513414.1_2311848	NW_011513414.1	2311848	C	T	gene-ICAM3
SNW_011544902.1_4867944	NW_011544902.1	4867944	T	C	gene-IDH3B
SNW_011510729.1_6684786	NW_011510729.1	6684786	C	T	gene-IDI1
SNW_011515227.1_829134	NW_011515227.1	829134	C	A	gene-IER3
SNW_011517136.1_149116	NW_011517136.1	149116	A	G	gene-IFI35
SNW_011517956.1_5911983	NW_011517956.1	5911983	T	A	gene-IFIH1
SNW_011516269.1_26382444	NW_011516269.1	26382444	G	A	gene-IFNGR1
SNW_011516269.1_26375764	NW_011516269.1	26375764	C	T	gene-IFNGR1
SNW_011511605.1_21850090	NW_011511605.1	21850090	T	C	gene-IFRD1
SNW_011517149.1_2159293	NW_011517149.1	2159293	T	C	gene-IFRD2
SNW_011514130.1_14241183	NW_011514130.1	14241183	C	T	gene-IGHMBP2
SNW_011515635.1_895661	NW_011515635.1	895661	C	T	gene-IKBKE
SNW_011513285.1_1900228	NW_011513285.1	1900228	G	A	gene-IL10RA
SNW_011514130.1_3461828	NW_011514130.1	3461828	C	T	gene-IL10RB
SNW_011511602.1_879845	NW_011511602.1	879845	T	C	gene-IL13RA1
SNW_011511602.1_881139	NW_011511602.1	881139	G	A	gene-IL13RA1
SNW_011511602.1_894031	NW_011511602.1	894031	G	A	gene-IL13RA1
SNW_011511602.1_880648	NW_011511602.1	880648	T	C	gene-IL13RA1
SNW_011511602.1_880854	NW_011511602.1	880854	T	C	gene-IL13RA1
SNW_011511602.1_879027	NW_011511602.1	879027	C	G	gene-IL13RA1
SNW_011513546.1_3764832	NW_011513546.1	3764832	A	G	gene-IL16
SNW_011515635.1_548548	NW_011515635.1	548548	G	A	gene-IL24
SNW_011515635.1_548355	NW_011515635.1	548355	C	A	gene-IL24
SNW_011515635.1_548735	NW_011515635.1	548735	C	T	gene-IL24
SNW_011515635.1_548428	NW_011515635.1	548428	C	T	gene-IL24
SNW_011513414.1_451071	NW_011513414.1	451071	T	C	gene-IL27RA
SNW_011513414.1_444769	NW_011513414.1	444769	G	C	gene-IL27RA
SNW_011513412.1_1993713	NW_011513412.1	1993713	T	A	gene-IL6R
SNW_011513750.1_325759	NW_011513750.1	325759	T	C	gene-IL7R
SNW_011510342.1_5617801	NW_011510342.1	5617801	C	A	gene-IMPA1
SNW_011510342.1_5616865	NW_011510342.1	5616865	A	G	gene-IMPA1
SNW_011516555.1_108208	NW_011516555.1	108208	C	A	gene-INO80B
SNW_011514758.1_6008169	NW_011514758.1	6008169	G	A	gene-INPP4A
SNW_011511552.1_10499398	NW_011511552.1	10499398	G	A	gene-IRAG2
SNW_011516738.1_2141535	NW_011516738.1	2141535	T	G	gene-IRF8
SNW_011544899.1_5965366	NW_011544899.1	5965366	G	T	gene-ITGAM
SNW_011510364.1_4835057	NW_011510364.1	4835057	C	A	gene-IWS1
SNW_011510364.1_4835055	NW_011510364.1	4835055	C	T	gene-IWS1
SNW_011544898.1_1237933	NW_011544898.1	1237933	G	A	gene-JAK3
SNW_011513285.1_1749960	NW_011513285.1	1749960	A	G	gene-JAML
SNW_011511150.1_9284343	NW_011511150.1	9284343	C	T	gene-JARID2
SNW_011514272.1_7935403	NW_011514272.1	7935403	C	G	gene-JMJD1C
SNW_011510363.1_845441	NW_011510363.1	845441	C	T	gene-JMJD4
SNW_011514758.1_5159475	NW_011514758.1	5159475	C	T	gene-KANSL3
SNW_011514758.1_5159859	NW_011514758.1	5159859	C	T	gene-KANSL3
SNW_011514978.1_1849575	NW_011514978.1	1849575	G	A	gene-KAT2B
SNW_011514978.1_1825883	NW_011514978.1	1825883	A	G	gene-KAT2B
SNW_011510164.1_438755	NW_011510164.1	438755	G	A	gene-KAT7
SNW_011544899.1_6760402	NW_011544899.1	6760402	G	A	gene-KCTD13
SNW_011511605.1_1671696	NW_011511605.1	1671696	G	A	gene-KDM7A
SNW_011511605.1_1670452	NW_011511605.1	1670452	T	C	gene-KDM7A
SNW_011513414.1_2418573	NW_011513414.1	2418573	C	A	gene-KEAP1
SNW_011513414.1_2418815	NW_011513414.1	2418815	T	C	gene-KEAP1
SNW_011514557.1_4195527	NW_011514557.1	4195527	A	G	gene-KIAA0100
SNW_011514557.1_4195525	NW_011514557.1	4195525	C	T	gene-KIAA0100
SNW_011514986.1_1652322	NW_011514986.1	1652322	A	G	gene-KIAA0930
SNW_011511150.1_7751942	NW_011511150.1	7751942	T	C	gene-KIF13A
SNW_011510729.1_5088463	NW_011510729.1	5088463	G	A	gene-KLF6
SNW_011510729.1_5093480	NW_011510729.1	5093480	T	G	gene-KLF6
SNW_011516738.1_909691	NW_011516738.1	909691	A	G	gene-KLHDC4
SNW_011511274.1_398319	NW_011511274.1	398319	G	A	gene-KLHL9
SNW_011511653.1_5035869	NW_011511653.1	5035869	C	G	gene-KPNA2
SNW_011511653.1_5036255	NW_011511653.1	5036255	A	G	gene-KPNA2
SNW_011512866.1_1454146	NW_011512866.1	1454146	C	A	gene-KPNA6
SNW_011513414.1_2455604	NW_011513414.1	2455604	G	A	gene-KRI1
SNW_011514683.1_7782567	NW_011514683.1	7782567	G	A	gene-KRR1
SNW_011511616.1_1088081	NW_011511616.1	1088081	G	A	gene-LAMTOR5
SNW_011510937.1_349816	NW_011510937.1	349816	C	T	gene-LANCL2
SNW_011510937.1_328740	NW_011510937.1	328740	C	T	gene-LANCL2
SNW_011544905.1_7761930	NW_011544905.1	7761930	G	A	gene-LAP3
SNW_011544905.1_7761981	NW_011544905.1	7761981	G	A	gene-LAP3
SNW_011544905.1_7754795	NW_011544905.1	7754795	A	G	gene-LAP3
SNW_011512866.1_2511726	NW_011512866.1	2511726	T	C	gene-LAPTM5
SNW_011512866.1_2511762	NW_011512866.1	2511762	T	C	gene-LAPTM5
SNW_011514988.1_1530433	NW_011514988.1	1530433	T	C	gene-LASP1
SNW_011544899.1_7196037	NW_011544899.1	7196037	G	A	gene-LAT
SNW_011544899.1_7198433	NW_011544899.1	7198433	C	T	gene-LAT
SNW_011544899.1_1151771	NW_011544899.1	1151771	T	C	gene-LAT2
SNW_011509872.1_570988	NW_011509872.1	570988	A	G	gene-LAX1
SNW_011511623.1_1216553	NW_011511623.1	1216553	G	A	gene-LBH
SNW_011512866.1_1387654	NW_011512866.1	1387654	C	T	gene-LCK
SNW_011512866.1_1380671	NW_011512866.1	1380671	C	G	gene-LCK
SNW_011517816.1_6789924	NW_011517816.1	6789924	G	A	gene-LCOR
SNW_011512597.1_2178828	NW_011512597.1	2178828	G	C	gene-LCP1
SNW_011512597.1_2178728	NW_011512597.1	2178728	A	G	gene-LCP1
SNW_011512597.1_2207062	NW_011512597.1	2207062	A	G	gene-LCP1
SNW_011512597.1_2179240	NW_011512597.1	2179240	A	G	gene-LCP1
SNW_011512597.1_2179742	NW_011512597.1	2179742	C	T	gene-LCP1
SNW_011512597.1_2182189	NW_011512597.1	2182189	G	T	gene-LCP1
SNW_011512597.1_2180005	NW_011512597.1	2180005	C	T	gene-LCP1
SNW_011544898.1_9865469	NW_011544898.1	9865469	G	A	gene-LCP2
SNW_011544898.1_9865627	NW_011544898.1	9865627	T	C	gene-LCP2
SNW_011510175.1_179920	NW_011510175.1	179920	G	T	gene-LEPROT
SNW_011514986.1_6999998	NW_011514986.1	6999998	T	A	gene-LGALS1
SNW_011517098.1_4120040	NW_011517098.1	4120040	G	A	gene-LGMN
SNW_011517098.1_4119977	NW_011517098.1	4119977	T	C	gene-LGMN
SNW_011512127.1_5958302	NW_011512127.1	5958302	G	A	gene-LIN37
SNW_011516265.1_16178909	NW_011516265.1	16178909	A	G	gene-LIN7C
SNW_011517816.1_12320861	NW_011517816.1	12320861	C	T	gene-LIPA
SNW_011515224.1_3326612	NW_011515224.1	3326612	T	G	gene-LMAN1
SNW_011511150.1_12739969	NW_011511150.1	12739969	A	T	gene-LOC105061622
SNW_011511178.1_1970862	NW_011511178.1	1970862	C	T	gene-LOC105061748
SNW_011511178.1_2362248	NW_011511178.1	2362248	T	A	gene-LOC105061753
SNW_011511178.1_2329177	NW_011511178.1	2329177	G	A	gene-LOC105061754
SNW_011511198.1_8886	NW_011511198.1	8886	C	T	gene-LOC105061839
SNW_011511198.1_14780	NW_011511198.1	14780	A	T	gene-LOC105061839
SNW_011511198.1_332796	NW_011511198.1	332796	T	C	gene-LOC105061856
SNW_011509943.1_2813	NW_011509943.1	2813	G	A	gene-LOC105062021
SNW_011509943.1_7783	NW_011509943.1	7783	A	C	gene-LOC105062021
SNW_011509943.1_1780	NW_011509943.1	1780	T	C	gene-LOC105062021
SNW_011509943.1_2742	NW_011509943.1	2742	T	C	gene-LOC105062021
SNW_011509943.1_1957	NW_011509943.1	1957	A	G	gene-LOC105062021
SNW_011509943.1_2709	NW_011509943.1	2709	A	G	gene-LOC105062021
SNW_011509943.1_7690	NW_011509943.1	7690	C	T	gene-LOC105062021
SNW_011509943.1_1919	NW_011509943.1	1919	C	T	gene-LOC105062021
SNW_011509943.1_7062	NW_011509943.1	7062	A	G	gene-LOC105062021
SNW_011511552.1_185834	NW_011511552.1	185834	G	A	gene-LOC105062165
SNW_011511552.1_718119	NW_011511552.1	718119	A	G	gene-LOC105062185
SNW_011511552.1_1002005	NW_011511552.1	1002005	T	C	gene-LOC105062191
SNW_011511552.1_1003812	NW_011511552.1	1003812	A	G	gene-LOC105062191
SNW_011511552.1_1001384	NW_011511552.1	1001384	C	T	gene-LOC105062191
SNW_011511552.1_3783091	NW_011511552.1	3783091	G	A	gene-LOC105062246
SNW_011511552.1_3783246	NW_011511552.1	3783246	G	A	gene-LOC105062246
SNW_011511552.1_3780046	NW_011511552.1	3780046	G	C	gene-LOC105062246
SNW_011511552.1_3782753	NW_011511552.1	3782753	T	C	gene-LOC105062246
SNW_011511552.1_3783261	NW_011511552.1	3783261	A	G	gene-LOC105062246
SNW_011511553.1_8721650	NW_011511553.1	8721650	G	A	gene-LOC105062440
SNW_011511555.1_1793626	NW_011511555.1	1793626	A	G	gene-LOC105062521
SNW_011511555.1_4976004	NW_011511555.1	4976004	C	T	gene-LOC105062663
SNW_011511555.1_4979602	NW_011511555.1	4979602	C	T	gene-LOC105062663
SNW_011511555.1_5456275	NW_011511555.1	5456275	A	G	gene-LOC105062689
SNW_011511555.1_5456268	NW_011511555.1	5456268	A	G	gene-LOC105062689
SNW_011509967.1_2489435	NW_011509967.1	2489435	G	A	gene-LOC105062693
SNW_011509967.1_2488923	NW_011509967.1	2488923	G	T	gene-LOC105062693
SNW_011511562.1_417410	NW_011511562.1	417410	A	G	gene-LOC105062800
SNW_011509970.1_3013963	NW_011509970.1	3013963	C	A	gene-LOC105063125
SNW_011509970.1_3014026	NW_011509970.1	3014026	G	A	gene-LOC105063125
SNW_011509970.1_3035587	NW_011509970.1	3035587	C	T	gene-LOC105063125
SNW_011509970.1_3073219	NW_011509970.1	3073219	T	C	gene-LOC105063148
SNW_011509970.1_3073233	NW_011509970.1	3073233	A	G	gene-LOC105063148
SNW_011511613.1_719385	NW_011511613.1	719385	C	A	gene-LOC105063419
SNW_011511616.1_177745	NW_011511616.1	177745	A	G	gene-LOC105063640
SNW_011511616.1_174655	NW_011511616.1	174655	A	G	gene-LOC105063640
SNW_011511616.1_174633	NW_011511616.1	174633	A	G	gene-LOC105063640
SNW_011511616.1_174641	NW_011511616.1	174641	C	T	gene-LOC105063640
SNW_011511616.1_503257	NW_011511616.1	503257	C	T	gene-LOC105063656
SNW_011510156.1_5682	NW_011510156.1	5682	G	A	gene-LOC105063987
SNW_011511766.1_3838786	NW_011511766.1	3838786	G	A	gene-LOC105064235
SNW_011511766.1_3876411	NW_011511766.1	3876411	C	T	gene-LOC105064238
SNW_011511766.1_3970822	NW_011511766.1	3970822	G	A	gene-LOC105064245
SNW_011511766.1_3971824	NW_011511766.1	3971824	C	T	gene-LOC105064245
SNW_011511766.1_4004851	NW_011511766.1	4004851	G	A	gene-LOC105064246
SNW_011511766.1_4012701	NW_011511766.1	4012701	G	A	gene-LOC105064246
SNW_011511766.1_4002709	NW_011511766.1	4002709	T	C	gene-LOC105064246
SNW_011511766.1_4012751	NW_011511766.1	4012751	T	G	gene-LOC105064246
SNW_011511766.1_4032140	NW_011511766.1	4032140	G	A	gene-LOC105064249
SNW_011511766.1_4037134	NW_011511766.1	4037134	G	A	gene-LOC105064249
SNW_011511766.1_4032074	NW_011511766.1	4032074	T	G	gene-LOC105064249
SNW_011511766.1_4032090	NW_011511766.1	4032090	A	G	gene-LOC105064249
SNW_011511766.1_4120313	NW_011511766.1	4120313	A	G	gene-LOC105064250
SNW_011511766.1_4121863	NW_011511766.1	4121863	C	T	gene-LOC105064250
SNW_011511766.1_4122716	NW_011511766.1	4122716	A	T	gene-LOC105064250
SNW_011511766.1_4121372	NW_011511766.1	4121372	C	T	gene-LOC105064250
SNW_011511770.1_445021	NW_011511770.1	445021	G	T	gene-LOC105064292
SNW_011511770.1_463208	NW_011511770.1	463208	C	A	gene-LOC105064293
SNW_011510164.1_613429	NW_011510164.1	613429	T	C	gene-LOC105064347
SNW_011510164.1_613900	NW_011510164.1	613900	C	G	gene-LOC105064347
SNW_011511773.1_8813278	NW_011511773.1	8813278	A	G	gene-LOC105064453
SNW_011511988.1_4561616	NW_011511988.1	4561616	T	C	gene-LOC105064543
SNW_011511992.1_688613	NW_011511992.1	688613	G	A	gene-LOC105064665
SNW_011511992.1_688551	NW_011511992.1	688551	G	C	gene-LOC105064665
SNW_011511992.1_688547	NW_011511992.1	688547	G	C	gene-LOC105064665
SNW_011511992.1_688196	NW_011511992.1	688196	A	C	gene-LOC105064665
SNW_011510246.1_31518	NW_011510246.1	31518	G	A	gene-LOC105065085
SNW_011512174.1_45961	NW_011512174.1	45961	G	C	gene-LOC105065114
SNW_011512444.1_34268	NW_011512444.1	34268	A	T	gene-LOC105065286
SNW_011510293.1_753	NW_011510293.1	753	G	C	gene-LOC105065413
SNW_011512519.1_2853719	NW_011512519.1	2853719	C	T	gene-LOC105065589
SNW_011512519.1_2860311	NW_011512519.1	2860311	C	T	gene-LOC105065589
SNW_011512519.1_5873649	NW_011512519.1	5873649	C	A	gene-LOC105065687
SNW_011512519.1_5876396	NW_011512519.1	5876396	T	C	gene-LOC105065687
SNW_011512519.1_5876382	NW_011512519.1	5876382	C	T	gene-LOC105065687
SNW_011512519.1_5868867	NW_011512519.1	5868867	C	T	gene-LOC105065687
SNW_011512519.1_5873726	NW_011512519.1	5873726	C	T	gene-LOC105065687
SNW_011512519.1_5875977	NW_011512519.1	5875977	C	T	gene-LOC105065687
SNW_011512519.1_5876594	NW_011512519.1	5876594	C	A	gene-LOC105065687
SNW_011512519.1_5876769	NW_011512519.1	5876769	T	C	gene-LOC105065687
SNW_011512519.1_5890569	NW_011512519.1	5890569	G	T	gene-LOC105065688
SNW_011512519.1_5890573	NW_011512519.1	5890573	G	T	gene-LOC105065688
SNW_011512519.1_5904554	NW_011512519.1	5904554	G	A	gene-LOC105065688
SNW_011512519.1_5893032	NW_011512519.1	5893032	G	A	gene-LOC105065688
SNW_011512519.1_5892178	NW_011512519.1	5892178	A	G	gene-LOC105065688
SNW_011512519.1_5899119	NW_011512519.1	5899119	A	G	gene-LOC105065688
SNW_011512519.1_5903141	NW_011512519.1	5903141	C	T	gene-LOC105065688
SNW_011512519.1_5890318	NW_011512519.1	5890318	C	T	gene-LOC105065688
SNW_011512519.1_5900024	NW_011512519.1	5900024	C	T	gene-LOC105065688
SNW_011512519.1_5899831	NW_011512519.1	5899831	C	T	gene-LOC105065688
SNW_011512519.1_5891901	NW_011512519.1	5891901	C	T	gene-LOC105065688
SNW_011512519.1_5890131	NW_011512519.1	5890131	A	G	gene-LOC105065688
SNW_011512519.1_5890160	NW_011512519.1	5890160	T	C	gene-LOC105065688
SNW_011512519.1_5890396	NW_011512519.1	5890396	A	G	gene-LOC105065688
SNW_011512519.1_5890689	NW_011512519.1	5890689	A	T	gene-LOC105065688
SNW_011512519.1_5890921	NW_011512519.1	5890921	T	C	gene-LOC105065688
SNW_011512519.1_5903292	NW_011512519.1	5903292	C	T	gene-LOC105065688
SNW_011512519.1_5903377	NW_011512519.1	5903377	T	C	gene-LOC105065688
SNW_011512519.1_5903282	NW_011512519.1	5903282	A	G	gene-LOC105065688
SNW_011510294.1_635065	NW_011510294.1	635065	G	A	gene-LOC105065729
SNW_011512519.1_5827593	NW_011512519.1	5827593	T	C	gene-LOC105065811
SNW_011512519.1_5831208	NW_011512519.1	5831208	G	A	gene-LOC105065811
SNW_011512519.1_5832147	NW_011512519.1	5832147	G	A	gene-LOC105065811
SNW_011512519.1_5832163	NW_011512519.1	5832163	G	A	gene-LOC105065811
SNW_011512519.1_5831672	NW_011512519.1	5831672	A	G	gene-LOC105065811
SNW_011512519.1_5832086	NW_011512519.1	5832086	C	G	gene-LOC105065811
SNW_011512519.1_5831546	NW_011512519.1	5831546	A	G	gene-LOC105065811
SNW_011512519.1_5827592	NW_011512519.1	5827592	A	G	gene-LOC105065811
SNW_011512521.1_360585	NW_011512521.1	360585	C	T	gene-LOC105065835
SNW_011512521.1_360586	NW_011512521.1	360586	A	G	gene-LOC105065835
SNW_011512521.1_360971	NW_011512521.1	360971	G	A	gene-LOC105065835
SNW_011512521.1_360961	NW_011512521.1	360961	G	A	gene-LOC105065835
SNW_011512523.1_37764	NW_011512523.1	37764	A	G	gene-LOC105065925
SNW_011512523.1_37828	NW_011512523.1	37828	A	G	gene-LOC105065925
SNW_011512523.1_37883	NW_011512523.1	37883	A	G	gene-LOC105065925
SNW_011512523.1_37923	NW_011512523.1	37923	A	G	gene-LOC105065925
SNW_011512523.1_36331	NW_011512523.1	36331	C	T	gene-LOC105065925
SNW_011512523.1_37212	NW_011512523.1	37212	A	G	gene-LOC105065925
SNW_011512523.1_37344	NW_011512523.1	37344	T	C	gene-LOC105065925
SNW_011512523.1_37367	NW_011512523.1	37367	T	C	gene-LOC105065925
SNW_011512523.1_37370	NW_011512523.1	37370	A	C	gene-LOC105065925
SNW_011512523.1_37371	NW_011512523.1	37371	T	C	gene-LOC105065925
SNW_011512523.1_37400	NW_011512523.1	37400	A	C	gene-LOC105065925
SNW_011512523.1_37767	NW_011512523.1	37767	A	G	gene-LOC105065925
SNW_011512523.1_36795	NW_011512523.1	36795	T	A	gene-LOC105065925
SNW_011512523.1_15917	NW_011512523.1	15917	G	A	gene-LOC105065925
SNW_011512523.1_19970	NW_011512523.1	19970	G	A	gene-LOC105065925
SNW_011512523.1_47587	NW_011512523.1	47587	G	A	gene-LOC105065925
SNW_011512523.1_16089	NW_011512523.1	16089	T	C	gene-LOC105065925
SNW_011512523.1_22045	NW_011512523.1	22045	G	C	gene-LOC105065925
SNW_011512523.1_47670	NW_011512523.1	47670	A	C	gene-LOC105065925
SNW_011512523.1_15993	NW_011512523.1	15993	G	C	gene-LOC105065925
SNW_011512523.1_48158	NW_011512523.1	48158	T	G	gene-LOC105065925
SNW_011512523.1_15920	NW_011512523.1	15920	A	G	gene-LOC105065925
SNW_011512523.1_36986	NW_011512523.1	36986	A	G	gene-LOC105065925
SNW_011512523.1_48873	NW_011512523.1	48873	G	T	gene-LOC105065925
SNW_011512523.1_58287	NW_011512523.1	58287	G	T	gene-LOC105065925
SNW_011512523.1_37469	NW_011512523.1	37469	A	G	gene-LOC105065925
SNW_011512523.1_36707	NW_011512523.1	36707	G	T	gene-LOC105065925
SNW_011512523.1_16007	NW_011512523.1	16007	G	T	gene-LOC105065925
SNW_011512523.1_47645	NW_011512523.1	47645	T	C	gene-LOC105065925
SNW_011512523.1_47646	NW_011512523.1	47646	C	T	gene-LOC105065925
SNW_011512523.1_37884	NW_011512523.1	37884	A	G	gene-LOC105065925
SNW_011512523.1_20201	NW_011512523.1	20201	G	T	gene-LOC105065925
SNW_011512523.1_37426	NW_011512523.1	37426	A	G	gene-LOC105065925
SNW_011512523.1_37937	NW_011512523.1	37937	A	G	gene-LOC105065925
SNW_011512523.1_37538	NW_011512523.1	37538	A	G	gene-LOC105065925
SNW_011512523.1_37823	NW_011512523.1	37823	A	G	gene-LOC105065925
SNW_011512577.1_1682023	NW_011512577.1	1682023	G	A	gene-LOC105066024
SNW_011512597.1_13376422	NW_011512597.1	13376422	A	G	gene-LOC105066231
SNW_011512597.1_14697609	NW_011512597.1	14697609	G	A	gene-LOC105066244
SNW_011512597.1_15413451	NW_011512597.1	15413451	G	T	gene-LOC105066249
SNW_011509858.1_229266	NW_011509858.1	229266	C	T,G	gene-LOC105066417
SNW_011509858.1_229255	NW_011509858.1	229255	C	T	gene-LOC105066417
SNW_011509858.1_229207	NW_011509858.1	229207	T	C	gene-LOC105066417
SNW_011512843.1_157629	NW_011512843.1	157629	A	G	gene-LOC105066496
SNW_011512854.1_101831	NW_011512854.1	101831	C	A	gene-LOC105066598
SNW_011512854.1_104256	NW_011512854.1	104256	T	C	gene-LOC105066598
SNW_011512854.1_108467	NW_011512854.1	108467	A	C	gene-LOC105066598
SNW_011512854.1_101840	NW_011512854.1	101840	C	G	gene-LOC105066598
SNW_011512854.1_101844	NW_011512854.1	101844	T	G	gene-LOC105066598
SNW_011512854.1_110852	NW_011512854.1	110852	A	G	gene-LOC105066598
SNW_011512854.1_101834	NW_011512854.1	101834	C	T	gene-LOC105066598
SNW_011512859.1_11034978	NW_011512859.1	11034978	T	C	gene-LOC105066647
SNW_011512859.1_11034861	NW_011512859.1	11034861	A	C	gene-LOC105066647
SNW_011513162.1_30227	NW_011513162.1	30227	T	A	gene-LOC105067180
SNW_011513162.1_30253	NW_011513162.1	30253	G	T	gene-LOC105067180
SNW_011513162.1_219564	NW_011513162.1	219564	A	G	gene-LOC105067188
SNW_011513243.1_21002913	NW_011513243.1	21002913	A	G	gene-LOC105067445
SNW_011513264.1_467882	NW_011513264.1	467882	C	T	gene-LOC105067588
SNW_011513270.1_9604593	NW_011513270.1	9604593	A	G	gene-LOC105067667
SNW_011513270.1_9605010	NW_011513270.1	9605010	A	T	gene-LOC105067667
SNW_011513270.1_9605033	NW_011513270.1	9605033	A	G	gene-LOC105067667
SNW_011513270.1_9605034	NW_011513270.1	9605034	A	G	gene-LOC105067667
SNW_011513397.1_24584	NW_011513397.1	24584	A	G	gene-LOC105068024
SNW_011513397.1_5828063	NW_011513397.1	5828063	T	C	gene-LOC105068077
SNW_011513397.1_5826861	NW_011513397.1	5826861	C	T	gene-LOC105068077
SNW_011513397.1_5809374	NW_011513397.1	5809374	C	T	gene-LOC105068077
SNW_011513412.1_2508839	NW_011513412.1	2508839	G	A	gene-LOC105068208
SNW_011513414.1_305569	NW_011513414.1	305569	T	C	gene-LOC105068299
SNW_011513414.1_2172047	NW_011513414.1	2172047	T	G	gene-LOC105068431
SNW_011513475.1_1439344	NW_011513475.1	1439344	C	A	gene-LOC105068620
SNW_011513508.1_7805579	NW_011513508.1	7805579	G	A	gene-LOC105068712
SNW_011513508.1_7805677	NW_011513508.1	7805677	G	A	gene-LOC105068712
SNW_011513508.1_7806060	NW_011513508.1	7806060	T	C	gene-LOC105068712
SNW_011513508.1_7805778	NW_011513508.1	7805778	A	T	gene-LOC105068712
SNW_011513508.1_7973588	NW_011513508.1	7973588	C	T	gene-LOC105068715
SNW_011513511.1_25794	NW_011513511.1	25794	A	C	gene-LOC105068753
SNW_011513511.1_346997	NW_011513511.1	346997	G	A	gene-LOC105068755
SNW_011513511.1_349890	NW_011513511.1	349890	G	A	gene-LOC105068755
SNW_011513511.1_346954	NW_011513511.1	346954	T	C	gene-LOC105068755
SNW_011513511.1_1338042	NW_011513511.1	1338042	G	C	gene-LOC105068793
SNW_011510364.1_5091152	NW_011510364.1	5091152	T	C	gene-LOC105068842
SNW_011513519.1_42162	NW_011513519.1	42162	G	A	gene-LOC105068861
SNW_011513519.1_42139	NW_011513519.1	42139	A	G	gene-LOC105068861
SNW_011513524.1_3413371	NW_011513524.1	3413371	G	A	gene-LOC105068911
SNW_011513524.1_3413550	NW_011513524.1	3413550	A	G	gene-LOC105068911
SNW_011513524.1_3434616	NW_011513524.1	3434616	T	G	gene-LOC105068911
SNW_011513524.1_9455598	NW_011513524.1	9455598	T	C	gene-LOC105068968
SNW_011513524.1_10307918	NW_011513524.1	10307918	C	T	gene-LOC105068995
SNW_011510367.1_266280	NW_011510367.1	266280	G	A	gene-LOC105069042
SNW_011513709.1_707796	NW_011513709.1	707796	C	T	gene-LOC105069336
SNW_011513709.1_42444	NW_011513709.1	42444	G	A	gene-LOC105069357
SNW_011513709.1_43917	NW_011513709.1	43917	A	G	gene-LOC105069357
SNW_011513948.1_2820872	NW_011513948.1	2820872	A	G	gene-LOC105069815
SNW_011513978.1_551784	NW_011513978.1	551784	A	C	gene-LOC105069886
SNW_011514136.1_271951	NW_011514136.1	271951	T	C	gene-LOC105070507
SNW_011514262.1_1772066	NW_011514262.1	1772066	G	A	gene-LOC105070876
SNW_011514262.1_8929597	NW_011514262.1	8929597	A	G	gene-LOC105070968
SNW_011509864.1_1472527	NW_011509864.1	1472527	C	T	gene-LOC105070989
SNW_011514262.1_10400603	NW_011514262.1	10400603	T	C	gene-LOC105071167
SNW_011510533.1_1389774	NW_011510533.1	1389774	C	A	gene-LOC105071173
SNW_011514272.1_4775596	NW_011514272.1	4775596	C	T	gene-LOC105071282
SNW_011514434.1_917939	NW_011514434.1	917939	A	G	gene-LOC105071359
SNW_011510549.1_119994	NW_011510549.1	119994	A	G	gene-LOC105071653
SNW_011514637.1_8651532	NW_011514637.1	8651532	G	A	gene-LOC105071867
SNW_011514637.1_8651281	NW_011514637.1	8651281	A	G	gene-LOC105071867
SNW_011514758.1_1940293	NW_011514758.1	1940293	G	C	gene-LOC105072120
SNW_011514758.1_1974990	NW_011514758.1	1974990	C	T	gene-LOC105072120
SNW_011514758.1_5455382	NW_011514758.1	5455382	G	C	gene-LOC105072187
SNW_011514758.1_5514113	NW_011514758.1	5514113	C	T	gene-LOC105072189
SNW_011514758.1_8473303	NW_011514758.1	8473303	A	C	gene-LOC105072222
SNW_011514758.1_2610160	NW_011514758.1	2610160	C	T,A	gene-LOC105072264
SNW_011514844.1_2154301	NW_011514844.1	2154301	C	A	gene-LOC105072339
SNW_011514844.1_2154747	NW_011514844.1	2154747	G	A	gene-LOC105072339
SNW_011514844.1_2154091	NW_011514844.1	2154091	G	C	gene-LOC105072339
SNW_011514977.1_172427	NW_011514977.1	172427	A	G	gene-LOC105072524
SNW_011510551.1_2835848	NW_011510551.1	2835848	C	T	gene-LOC105072625
SNW_011514982.1_7103440	NW_011514982.1	7103440	A	C	gene-LOC105072662
SNW_011509864.1_1538058	NW_011509864.1	1538058	C	T	gene-LOC105072900
SNW_011514986.1_8226559	NW_011514986.1	8226559	T	C	gene-LOC105073173
SNW_011515153.1_14796	NW_011515153.1	14796	C	T	gene-LOC105073480
SNW_011515153.1_1793495	NW_011515153.1	1793495	G	A	gene-LOC105073513
SNW_011515153.1_1790843	NW_011515153.1	1790843	T	C	gene-LOC105073513
SNW_011515153.1_1792824	NW_011515153.1	1792824	A	G	gene-LOC105073513
SNW_011515153.1_1792516	NW_011515153.1	1792516	A	G	gene-LOC105073513
SNW_011515158.1_2212345	NW_011515158.1	2212345	C	T	gene-LOC105073662
SNW_011515158.1_7731870	NW_011515158.1	7731870	G	A	gene-LOC105073774
SNW_011515158.1_7724562	NW_011515158.1	7724562	T	C	gene-LOC105073774
SNW_011515158.1_7724975	NW_011515158.1	7724975	A	C	gene-LOC105073774
SNW_011515158.1_7724581	NW_011515158.1	7724581	A	G	gene-LOC105073774
SNW_011515158.1_7725089	NW_011515158.1	7725089	A	G	gene-LOC105073774
SNW_011515158.1_7724870	NW_011515158.1	7724870	A	G	gene-LOC105073774
SNW_011515158.1_7724549	NW_011515158.1	7724549	C	T	gene-LOC105073774
SNW_011515158.1_7724939	NW_011515158.1	7724939	C	T	gene-LOC105073774
SNW_011515158.1_7732997	NW_011515158.1	7732997	C	T	gene-LOC105073774
SNW_011515158.1_7745966	NW_011515158.1	7745966	G	T	gene-LOC105073774
SNW_011515224.1_14952418	NW_011515224.1	14952418	C	T	gene-LOC105073983
SNW_011515227.1_1149369	NW_011515227.1	1149369	T	C	gene-LOC105074081
SNW_011515227.1_1150786	NW_011515227.1	1150786	A	T	gene-LOC105074081
SNW_011515227.1_1149666	NW_011515227.1	1149666	C	T	gene-LOC105074081
SNW_011515227.1_1149400	NW_011515227.1	1149400	C	G	gene-LOC105074081
SNW_011515227.1_1149405	NW_011515227.1	1149405	C	T	gene-LOC105074081
SNW_011515227.1_1103790	NW_011515227.1	1103790	G	A	gene-LOC105074082
SNW_011515227.1_1045177	NW_011515227.1	1045177	T	A	gene-LOC105074084
SNW_011515227.1_1045001	NW_011515227.1	1045001	G	C	gene-LOC105074084
SNW_011515227.1_1045030	NW_011515227.1	1045030	C	G	gene-LOC105074084
SNW_011515227.1_1043344	NW_011515227.1	1043344	A	G	gene-LOC105074084
SNW_011515227.1_1036468	NW_011515227.1	1036468	G	T	gene-LOC105074084
SNW_011515227.1_1036376	NW_011515227.1	1036376	C	T	gene-LOC105074084
SNW_011515227.1_1046891	NW_011515227.1	1046891	A	G	gene-LOC105074084
SNW_011515227.1_1042367	NW_011515227.1	1042367	A	G	gene-LOC105074084
SNW_011515227.1_997373	NW_011515227.1	997373	T	C	gene-LOC105074085
SNW_011515227.1_998107	NW_011515227.1	998107	C	T	gene-LOC105074085
SNW_011515231.1_6229	NW_011515231.1	6229	G	A	gene-LOC105074135
SNW_011515231.1_6913	NW_011515231.1	6913	A	G	gene-LOC105074135
SNW_011515231.1_11767	NW_011515231.1	11767	G	A	gene-LOC105074135
SNW_011515231.1_11773	NW_011515231.1	11773	T	C	gene-LOC105074135
SNW_011515231.1_11758	NW_011515231.1	11758	G	T	gene-LOC105074135
SNW_011515231.1_29059	NW_011515231.1	29059	T	G	gene-LOC105074136
SNW_011515231.1_25602	NW_011515231.1	25602	T	C	gene-LOC105074136
SNW_011515231.1_25462	NW_011515231.1	25462	C	G	gene-LOC105074136
SNW_011515231.1_28358	NW_011515231.1	28358	A	G	gene-LOC105074136
SNW_011515233.1_14873	NW_011515233.1	14873	G	T	gene-LOC105074139
SNW_011515233.1_14838	NW_011515233.1	14838	G	T	gene-LOC105074139
SNW_011515279.1_80153	NW_011515279.1	80153	C	A	gene-LOC105074282
SNW_011515279.1_83489	NW_011515279.1	83489	C	A	gene-LOC105074282
SNW_011515279.1_82668	NW_011515279.1	82668	G	A	gene-LOC105074282
SNW_011515279.1_79376	NW_011515279.1	79376	A	G	gene-LOC105074282
SNW_011515279.1_80926	NW_011515279.1	80926	T	C	gene-LOC105074282
SNW_011515311.1_898011	NW_011515311.1	898011	G	A	gene-LOC105074337
SNW_011515311.1_898122	NW_011515311.1	898122	G	A	gene-LOC105074337
SNW_011515311.1_898098	NW_011515311.1	898098	G	A	gene-LOC105074337
SNW_011515311.1_897273	NW_011515311.1	897273	G	A	gene-LOC105074337
SNW_011515311.1_898025	NW_011515311.1	898025	A	T	gene-LOC105074337
SNW_011515311.1_898126	NW_011515311.1	898126	G	C	gene-LOC105074337
SNW_011515311.1_898127	NW_011515311.1	898127	T	G	gene-LOC105074337
SNW_011515311.1_889835	NW_011515311.1	889835	A	G	gene-LOC105074337
SNW_011515311.1_1034634	NW_011515311.1	1034634	G	A	gene-LOC105074340
SNW_011515311.1_1034673	NW_011515311.1	1034673	T	C	gene-LOC105074340
SNW_011515311.1_1097094	NW_011515311.1	1097094	G	A	gene-LOC105074343
SNW_011515311.1_1096908	NW_011515311.1	1096908	T	A	gene-LOC105074343
SNW_011515311.1_1096655	NW_011515311.1	1096655	T	C	gene-LOC105074343
SNW_011515311.1_1095363	NW_011515311.1	1095363	T	C	gene-LOC105074343
SNW_011515311.1_1082076	NW_011515311.1	1082076	C	T	gene-LOC105074344
SNW_011515311.1_1058489	NW_011515311.1	1058489	G	A	gene-LOC105074345
SNW_011515311.1_1056392	NW_011515311.1	1056392	T	C	gene-LOC105074345
SNW_011515311.1_1220951	NW_011515311.1	1220951	C	T	gene-LOC105074348
SNW_011515311.1_1221785	NW_011515311.1	1221785	G	A	gene-LOC105074348
SNW_011515311.1_1221784	NW_011515311.1	1221784	A	C	gene-LOC105074348
SNW_011515311.1_1220459	NW_011515311.1	1220459	A	G	gene-LOC105074348
SNW_011515311.1_1217347	NW_011515311.1	1217347	C	T	gene-LOC105074348
SNW_011515311.1_1217914	NW_011515311.1	1217914	C	T	gene-LOC105074348
SNW_011515311.1_2944238	NW_011515311.1	2944238	C	G	gene-LOC105074406
SNW_011515311.1_3399745	NW_011515311.1	3399745	G	C	gene-LOC105074429
SNW_011515311.1_3573132	NW_011515311.1	3573132	G	A	gene-LOC105074430
SNW_011515311.1_3576381	NW_011515311.1	3576381	G	A	gene-LOC105074430
SNW_011515311.1_3572545	NW_011515311.1	3572545	A	C	gene-LOC105074430
SNW_011515311.1_3573148	NW_011515311.1	3573148	A	C	gene-LOC105074430
SNW_011515311.1_3613218	NW_011515311.1	3613218	G	A	gene-LOC105074438
SNW_011515311.1_3613998	NW_011515311.1	3613998	T	C	gene-LOC105074438
SNW_011515311.1_3613857	NW_011515311.1	3613857	T	C	gene-LOC105074438
SNW_011515311.1_3612978	NW_011515311.1	3612978	T	C	gene-LOC105074438
SNW_011515311.1_3612971	NW_011515311.1	3612971	C	T	gene-LOC105074438
SNW_011515311.1_3613577	NW_011515311.1	3613577	C	T	gene-LOC105074438
SNW_011515311.1_3614035	NW_011515311.1	3614035	G	T	gene-LOC105074438
SNW_011515331.1_82542	NW_011515331.1	82542	A	G	gene-LOC105074542
SNW_011515408.1_5130039	NW_011515408.1	5130039	A	G	gene-LOC105074628
SNW_011515408.1_13578064	NW_011515408.1	13578064	C	T	gene-LOC105074716
SNW_011515408.1_13613068	NW_011515408.1	13613068	A	T	gene-LOC105074717
SNW_011515428.1_480602	NW_011515428.1	480602	G	A	gene-LOC105074777
SNW_011515428.1_455849	NW_011515428.1	455849	G	A	gene-LOC105074777
SNW_011515430.1_8001331	NW_011515430.1	8001331	G	A	gene-LOC105074876
SNW_011515597.1_59411	NW_011515597.1	59411	G	A	gene-LOC105075076
SNW_011515597.1_59326	NW_011515597.1	59326	T	G	gene-LOC105075076
SNW_011515601.1_8762809	NW_011515601.1	8762809	T	C	gene-LOC105075177
SNW_011510733.1_1615963	NW_011510733.1	1615963	A	T	gene-LOC105075208
SNW_011515779.1_240803	NW_011515779.1	240803	C	A	gene-LOC105075761
SNW_011515779.1_240790	NW_011515779.1	240790	C	G	gene-LOC105075761
SNW_011515779.1_241163	NW_011515779.1	241163	G	T	gene-LOC105075761
SNW_011515853.1_1133296	NW_011515853.1	1133296	A	T	gene-LOC105075985
SNW_011510778.1_41419	NW_011510778.1	41419	G	A	gene-LOC105076890
SNW_011510778.1_41526	NW_011510778.1	41526	A	C	gene-LOC105076890
SNW_011510778.1_40956	NW_011510778.1	40956	C	G	gene-LOC105076890
SNW_011516268.1_9596283	NW_011516268.1	9596283	A	T	gene-LOC105076977
SNW_011510927.1_225434	NW_011510927.1	225434	G	C	gene-LOC105077081
SNW_011516269.1_43114014	NW_011516269.1	43114014	C	G	gene-LOC105077362
SNW_011516271.1_2706259	NW_011516271.1	2706259	G	A	gene-LOC105077563
SNW_011516271.1_2696803	NW_011516271.1	2696803	C	T	gene-LOC105077563
SNW_011516271.1_3562695	NW_011516271.1	3562695	G	A	gene-LOC105077567
SNW_011516271.1_3562226	NW_011516271.1	3562226	G	A	gene-LOC105077567
SNW_011516271.1_3562517	NW_011516271.1	3562517	G	A	gene-LOC105077567
SNW_011516271.1_3562136	NW_011516271.1	3562136	T	C	gene-LOC105077567
SNW_011516271.1_3562423	NW_011516271.1	3562423	A	G	gene-LOC105077567
SNW_011516271.1_3562511	NW_011516271.1	3562511	A	G	gene-LOC105077567
SNW_011516271.1_3562124	NW_011516271.1	3562124	C	T	gene-LOC105077567
SNW_011516271.1_3562401	NW_011516271.1	3562401	A	G	gene-LOC105077567
SNW_011516271.1_3562402	NW_011516271.1	3562402	C	T	gene-LOC105077567
SNW_011516278.1_53972	NW_011516278.1	53972	G	A	gene-LOC105077608
SNW_011516278.1_53932	NW_011516278.1	53932	G	T	gene-LOC105077608
SNW_011516410.1_3111350	NW_011516410.1	3111350	G	A	gene-LOC105077687
SNW_011516557.1_1865001	NW_011516557.1	1865001	G	A	gene-LOC105078173
SNW_011516557.1_1848101	NW_011516557.1	1848101	G	T	gene-LOC105078174
SNW_011516557.1_6260173	NW_011516557.1	6260173	C	T	gene-LOC105078337
SNW_011516695.1_3175	NW_011516695.1	3175	A	G	gene-LOC105078871
SNW_011516696.1_270964	NW_011516696.1	270964	T	C	gene-LOC105078872
SNW_011516737.1_366220	NW_011516737.1	366220	G	A	gene-LOC105079350
SNW_011517098.1_5154489	NW_011517098.1	5154489	T	C	gene-LOC105079888
SNW_011517098.1_14290193	NW_011517098.1	14290193	G	A	gene-LOC105079990
SNW_011517098.1_14288768	NW_011517098.1	14288768	G	A	gene-LOC105079990
SNW_011517098.1_14288862	NW_011517098.1	14288862	T	A	gene-LOC105079990
SNW_011517098.1_14288904	NW_011517098.1	14288904	T	C	gene-LOC105079990
SNW_011517098.1_14288938	NW_011517098.1	14288938	G	C	gene-LOC105079990
SNW_011517098.1_14290184	NW_011517098.1	14290184	C	T	gene-LOC105079990
SNW_011517098.1_14289195	NW_011517098.1	14289195	C	T	gene-LOC105079990
SNW_011517098.1_14288900	NW_011517098.1	14288900	C	T	gene-LOC105079990
SNW_011517098.1_14290114	NW_011517098.1	14290114	A	T	gene-LOC105079990
SNW_011517149.1_1101175	NW_011517149.1	1101175	G	T	gene-LOC105080201
SNW_011517149.1_1099484	NW_011517149.1	1099484	C	T	gene-LOC105080201
SNW_011517499.1_1318649	NW_011517499.1	1318649	C	T	gene-LOC105080544
SNW_011510946.1_295915	NW_011510946.1	295915	T	G	gene-LOC105080563
SNW_011510946.1_295916	NW_011510946.1	295916	G	A	gene-LOC105080563
SNW_011510946.1_295921	NW_011510946.1	295921	C	A	gene-LOC105080563
SNW_011510946.1_295922	NW_011510946.1	295922	A	T	gene-LOC105080563
SNW_011510946.1_295474	NW_011510946.1	295474	G	A	gene-LOC105080563
SNW_011510946.1_295766	NW_011510946.1	295766	A	C	gene-LOC105080563
SNW_011510946.1_293408	NW_011510946.1	293408	A	C	gene-LOC105080563
SNW_011510946.1_293290	NW_011510946.1	293290	T	C	gene-LOC105080563
SNW_011510946.1_295919	NW_011510946.1	295919	G	C	gene-LOC105080563
SNW_011510946.1_295851	NW_011510946.1	295851	T	C	gene-LOC105080563
SNW_011510946.1_296060	NW_011510946.1	296060	A	G	gene-LOC105080563
SNW_011510946.1_293322	NW_011510946.1	293322	A	G	gene-LOC105080563
SNW_011510946.1_296488	NW_011510946.1	296488	C	T	gene-LOC105080563
SNW_011510946.1_307906	NW_011510946.1	307906	G	A	gene-LOC105080572
SNW_011510946.1_307222	NW_011510946.1	307222	A	C	gene-LOC105080572
SNW_011510946.1_307104	NW_011510946.1	307104	T	C	gene-LOC105080572
SNW_011510946.1_308258	NW_011510946.1	308258	A	G	gene-LOC105080572
SNW_011510946.1_307150	NW_011510946.1	307150	C	T	gene-LOC105080572
SNW_011510946.1_307727	NW_011510946.1	307727	C	T	gene-LOC105080572
SNW_011510946.1_307556	NW_011510946.1	307556	C	T	gene-LOC105080572
SNW_011517499.1_6484066	NW_011517499.1	6484066	G	A	gene-LOC105080638
SNW_011517499.1_6486073	NW_011517499.1	6486073	G	A	gene-LOC105080638
SNW_011517499.1_6489111	NW_011517499.1	6489111	T	G	gene-LOC105080638
SNW_011517499.1_6478972	NW_011517499.1	6478972	C	T	gene-LOC105080638
SNW_011517499.1_6487946	NW_011517499.1	6487946	C	T	gene-LOC105080638
SNW_011517499.1_6488354	NW_011517499.1	6488354	C	T	gene-LOC105080638
SNW_011517541.1_30865	NW_011517541.1	30865	G	A	gene-LOC105081065
SNW_011517541.1_50298	NW_011517541.1	50298	A	G	gene-LOC105081065
SNW_011517541.1_50291	NW_011517541.1	50291	A	G	gene-LOC105081065
SNW_011517541.1_50319	NW_011517541.1	50319	A	G	gene-LOC105081065
SNW_011517541.1_30847	NW_011517541.1	30847	G	C	gene-LOC105081065
SNW_011517578.1_35284	NW_011517578.1	35284	G	A	gene-LOC105081197
SNW_011517578.1_35279	NW_011517578.1	35279	G	A	gene-LOC105081197
SNW_011517578.1_35187	NW_011517578.1	35187	T	C	gene-LOC105081197
SNW_011517578.1_35155	NW_011517578.1	35155	T	C	gene-LOC105081197
SNW_011517578.1_33668	NW_011517578.1	33668	T	G	gene-LOC105081197
SNW_011517578.1_33664	NW_011517578.1	33664	A	T	gene-LOC105081197
SNW_011517737.1_7004239	NW_011517737.1	7004239	G	A	gene-LOC105081471
SNW_011517767.1_4573688	NW_011517767.1	4573688	T	C	gene-LOC105081557
SNW_011517767.1_12324483	NW_011517767.1	12324483	G	A	gene-LOC105081626
SNW_011517816.1_1201163	NW_011517816.1	1201163	T	C	gene-LOC105081674
SNW_011517816.1_1204128	NW_011517816.1	1204128	G	C	gene-LOC105081674
SNW_011517816.1_1201121	NW_011517816.1	1201121	C	G	gene-LOC105081674
SNW_011517816.1_1207162	NW_011517816.1	1207162	A	G	gene-LOC105081674
SNW_011517816.1_1207105	NW_011517816.1	1207105	A	G	gene-LOC105081674
SNW_011517816.1_6232888	NW_011517816.1	6232888	G	C	gene-LOC105081773
SNW_011517816.1_6232889	NW_011517816.1	6232889	G	T	gene-LOC105081773
SNW_011517963.1_5841883	NW_011517963.1	5841883	A	G	gene-LOC105082326
SNW_011517963.1_2972444	NW_011517963.1	2972444	A	G	gene-LOC105082335
SNW_011517963.1_2972261	NW_011517963.1	2972261	A	G	gene-LOC105082335
SNW_011536946.1_355	NW_011536946.1	355	A	G	gene-LOC105082373
SNW_011540879.1_453	NW_011540879.1	453	G	C	gene-LOC105082407
SNW_011540879.1_100	NW_011540879.1	100	T	G	gene-LOC105082407
SNW_011540879.1_440	NW_011540879.1	440	C	T	gene-LOC105082407
SNW_011544899.1_6721047	NW_011544899.1	6721047	A	G	gene-LOC105082877
SNW_011511141.1_8288765	NW_011511141.1	8288765	G	A	gene-LOC105082993
SNW_011511141.1_8289840	NW_011511141.1	8289840	C	T	gene-LOC105082993
SNW_011544902.1_5493366	NW_011544902.1	5493366	C	A	gene-LOC105083056
SNW_011544902.1_5505163	NW_011544902.1	5505163	G	A	gene-LOC105083056
SNW_011544902.1_5505169	NW_011544902.1	5505169	T	C	gene-LOC105083056
SNW_011544902.1_5499611	NW_011544902.1	5499611	C	T	gene-LOC105083056
SNW_011544912.1_7547510	NW_011544912.1	7547510	C	T	gene-LOC105083858
SNW_011511150.1_55546	NW_011511150.1	55546	A	G	gene-LOC105084049
SNW_011511150.1_55554	NW_011511150.1	55554	T	G	gene-LOC105084049
SNW_011511150.1_57001	NW_011511150.1	57001	G	T	gene-LOC105084049
SNW_011511150.1_57002	NW_011511150.1	57002	G	C	gene-LOC105084049
SNW_011511150.1_115094	NW_011511150.1	115094	G	A	gene-LOC105084052
SNW_011511150.1_123643	NW_011511150.1	123643	G	A	gene-LOC105084052
SNW_011511150.1_124071	NW_011511150.1	124071	T	C	gene-LOC105084052
SNW_011511150.1_123489	NW_011511150.1	123489	T	C	gene-LOC105084052
SNW_011511150.1_115005	NW_011511150.1	115005	A	G	gene-LOC105084052
SNW_011511150.1_123850	NW_011511150.1	123850	C	T	gene-LOC105084052
SNW_011511150.1_1241257	NW_011511150.1	1241257	C	T	gene-LOC105084121
SNW_011511150.1_1769971	NW_011511150.1	1769971	A	G	gene-LOC105084142
SNW_011509655.1_87160	NW_011509655.1	87160	A	G	gene-LOC105084153
SNW_011509655.1_87217	NW_011509655.1	87217	C	T	gene-LOC105084153
SNW_011509655.1_87109	NW_011509655.1	87109	C	T	gene-LOC105084153
SNW_011511150.1_1977175	NW_011511150.1	1977175	G	A	gene-LOC105084154
SNW_011511150.1_1980634	NW_011511150.1	1980634	A	G	gene-LOC105084154
SNW_011511150.1_1977445	NW_011511150.1	1977445	C	T	gene-LOC105084154
SNW_011511150.1_1957075	NW_011511150.1	1957075	G	A	gene-LOC105084156
SNW_011511150.1_1957111	NW_011511150.1	1957111	T	C	gene-LOC105084156
SNW_011511150.1_1957096	NW_011511150.1	1957096	G	C	gene-LOC105084156
SNW_011511150.1_1949518	NW_011511150.1	1949518	C	T	gene-LOC105084156
SNW_011511150.1_1956898	NW_011511150.1	1956898	C	T	gene-LOC105084156
SNW_011511150.1_1956673	NW_011511150.1	1956673	C	T	gene-LOC105084156
SNW_011511150.1_1930601	NW_011511150.1	1930601	A	C	gene-LOC105084158
SNW_011511150.1_1930781	NW_011511150.1	1930781	G	A	gene-LOC105084158
SNW_011511150.1_1925874	NW_011511150.1	1925874	C	A	gene-LOC105084158
SNW_011511150.1_1930193	NW_011511150.1	1930193	T	C	gene-LOC105084158
SNW_011511150.1_1910095	NW_011511150.1	1910095	T	C	gene-LOC105084161
SNW_011511150.1_1910160	NW_011511150.1	1910160	T	C	gene-LOC105084161
SNW_011511150.1_1910355	NW_011511150.1	1910355	T	C	gene-LOC105084161
SNW_011511150.1_1910334	NW_011511150.1	1910334	A	C	gene-LOC105084161
SNW_011511150.1_1910079	NW_011511150.1	1910079	A	G	gene-LOC105084161
SNW_011511150.1_1910262	NW_011511150.1	1910262	A	G	gene-LOC105084161
SNW_011511150.1_1910127	NW_011511150.1	1910127	C	T	gene-LOC105084161
SNW_011511150.1_1905742	NW_011511150.1	1905742	G	T	gene-LOC105084162
SNW_011511150.1_1905949	NW_011511150.1	1905949	A	T	gene-LOC105084162
SNW_011511150.1_1900700	NW_011511150.1	1900700	G	A	gene-LOC123611639
SNW_011511150.1_1898916	NW_011511150.1	1898916	G	A	gene-LOC123611639
SNW_011511150.1_1899943	NW_011511150.1	1899943	G	A	gene-LOC123611639
SNW_011511150.1_1900402	NW_011511150.1	1900402	T	C	gene-LOC123611639
SNW_011511150.1_1898808	NW_011511150.1	1898808	T	C	gene-LOC123611639
SNW_011511150.1_1900741	NW_011511150.1	1900741	A	G	gene-LOC123611639
SNW_011511150.1_1900535	NW_011511150.1	1900535	C	G	gene-LOC123611639
SNW_011511150.1_1904133	NW_011511150.1	1904133	G	T	gene-LOC123611639
SNW_011511150.1_1899166	NW_011511150.1	1899166	G	T	gene-LOC123611639
SNW_011511150.1_1899221	NW_011511150.1	1899221	C	T	gene-LOC123611639
SNW_011517499.1_6275306	NW_011517499.1	6275306	G	A	gene-LOC123611644
SNW_011517499.1_6277217	NW_011517499.1	6277217	A	G	gene-LOC123611644
SNW_011516901.1_1630168	NW_011516901.1	1630168	G	A	gene-LOC123612380
SNW_011517119.1_26452	NW_011517119.1	26452	G	A	gene-LOC123612540
SNW_011517119.1_26734	NW_011517119.1	26734	A	G	gene-LOC123612540
SNW_011517322.1_11753	NW_011517322.1	11753	C	T	gene-LOC123612664
SNW_011517499.1_8492229	NW_011517499.1	8492229	A	C	gene-LOC123612711
SNW_011517499.1_8494443	NW_011517499.1	8494443	T	G	gene-LOC123612711
SNW_011517499.1_8494329	NW_011517499.1	8494329	A	G	gene-LOC123612711
SNW_011517499.1_8492034	NW_011517499.1	8492034	A	G	gene-LOC123612711
SNW_011517499.1_8494458	NW_011517499.1	8494458	A	T	gene-LOC123612711
SNW_011511147.1_2657374	NW_011511147.1	2657374	C	T	gene-LOC123613981
SNW_011511147.1_2657399	NW_011511147.1	2657399	C	T	gene-LOC123613981
SNW_011511147.1_2657401	NW_011511147.1	2657401	A	C	gene-LOC123613981
SNW_011511150.1_74907	NW_011511150.1	74907	A	T	gene-LOC123614046
SNW_011511178.1_4000355	NW_011511178.1	4000355	G	A	gene-LOC123614293
SNW_011511178.1_4002197	NW_011511178.1	4002197	A	G	gene-LOC123614293
SNW_011511274.1_302557	NW_011511274.1	302557	A	G	gene-LOC123614328
SNW_011511552.1_2555770	NW_011511552.1	2555770	C	T	gene-LOC123614447
SNW_011511602.1_106286	NW_011511602.1	106286	G	A	gene-LOC123614644
SNW_011511602.1_106138	NW_011511602.1	106138	T	C	gene-LOC123614644
SNW_011511602.1_106247	NW_011511602.1	106247	T	C	gene-LOC123614644
SNW_011511602.1_106153	NW_011511602.1	106153	A	G	gene-LOC123614644
SNW_011511602.1_106348	NW_011511602.1	106348	A	G	gene-LOC123614644
SNW_011511602.1_106334	NW_011511602.1	106334	A	G	gene-LOC123614644
SNW_011511602.1_106356	NW_011511602.1	106356	A	T	gene-LOC123614644
SNW_011511602.1_106314	NW_011511602.1	106314	C	T	gene-LOC123614644
SNW_011511614.1_910820	NW_011511614.1	910820	T	C	gene-LOC123614868
SNW_011511614.1_910676	NW_011511614.1	910676	G	C	gene-LOC123614868
SNW_011511653.1_2890648	NW_011511653.1	2890648	T	C	gene-LOC123614991
SNW_011511653.1_2890553	NW_011511653.1	2890553	T	G	gene-LOC123614991
SNW_011512046.1_49982	NW_011512046.1	49982	C	A	gene-LOC123615342
SNW_011512046.1_50028	NW_011512046.1	50028	C	T	gene-LOC123615342
SNW_011512523.1_29203	NW_011512523.1	29203	A	G	gene-LOC123615695
SNW_011512523.1_23637	NW_011512523.1	23637	G	A	gene-LOC123615695
SNW_011512523.1_26718	NW_011512523.1	26718	T	A	gene-LOC123615695
SNW_011512523.1_28819	NW_011512523.1	28819	G	A	gene-LOC123615695
SNW_011512523.1_22643	NW_011512523.1	22643	T	C	gene-LOC123615695
SNW_011512523.1_23391	NW_011512523.1	23391	T	C	gene-LOC123615695
SNW_011512523.1_28522	NW_011512523.1	28522	T	C	gene-LOC123615695
SNW_011512523.1_28780	NW_011512523.1	28780	A	C	gene-LOC123615695
SNW_011512523.1_22631	NW_011512523.1	22631	A	G	gene-LOC123615695
SNW_011512523.1_28765	NW_011512523.1	28765	T	G	gene-LOC123615695
SNW_011512523.1_22849	NW_011512523.1	22849	A	G	gene-LOC123615695
SNW_011512523.1_29274	NW_011512523.1	29274	T	G	gene-LOC123615695
SNW_011513243.1_7381793	NW_011513243.1	7381793	A	G	gene-LOC123616256
SNW_011513270.1_16362923	NW_011513270.1	16362923	C	T	gene-LOC123616404
SNW_011513412.1_2500845	NW_011513412.1	2500845	A	G	gene-LOC123616590
SNW_011513412.1_2500008	NW_011513412.1	2500008	C	T	gene-LOC123616590
SNW_011513412.1_2500052	NW_011513412.1	2500052	C	T	gene-LOC123616590
SNW_011513524.1_7030310	NW_011513524.1	7030310	C	T	gene-LOC123616837
SNW_011513546.1_9242719	NW_011513546.1	9242719	T	C	gene-LOC123616915
SNW_011513546.1_11381939	NW_011513546.1	11381939	A	G	gene-LOC123616927
SNW_011513939.1_2808567	NW_011513939.1	2808567	T	A	gene-LOC123617113
SNW_011513939.1_705811	NW_011513939.1	705811	C	A	gene-LOC123617115
SNW_011513939.1_703702	NW_011513939.1	703702	G	A	gene-LOC123617115
SNW_011513939.1_705784	NW_011513939.1	705784	T	G	gene-LOC123617115
SNW_011513939.1_703669	NW_011513939.1	703669	C	G	gene-LOC123617115
SNW_011513939.1_705253	NW_011513939.1	705253	C	T	gene-LOC123617115
SNW_011513948.1_2804696	NW_011513948.1	2804696	A	G	gene-LOC123617139
SNW_011513948.1_2805303	NW_011513948.1	2805303	C	T	gene-LOC123617139
SNW_011514130.1_960226	NW_011514130.1	960226	G	A	gene-LOC123617320
SNW_011514557.1_3125232	NW_011514557.1	3125232	C	T	gene-LOC123617789
SNW_011514758.1_2626426	NW_011514758.1	2626426	G	A	gene-LOC123618039
SNW_011514988.1_219383	NW_011514988.1	219383	G	A	gene-LOC123618408
SNW_011515224.1_1237600	NW_011515224.1	1237600	A	T	gene-LOC123618644
SNW_011516410.1_3763592	NW_011516410.1	3763592	A	C	gene-LOC123620007
SNW_011516410.1_3763430	NW_011516410.1	3763430	G	T	gene-LOC123620007
SNW_011512198.1_1815551	NW_011512198.1	1815551	A	C	gene-LONP2
SNW_011510551.1_2128388	NW_011510551.1	2128388	C	T	gene-LRPAP1
SNW_011514262.1_14810301	NW_011514262.1	14810301	C	T	gene-LRRC47
SNW_011516268.1_8039186	NW_011516268.1	8039186	C	A	gene-LRRC57
SNW_011512444.1_476087	NW_011512444.1	476087	C	A	gene-LRRC8D
SNW_011512444.1_475328	NW_011512444.1	475328	T	C	gene-LRRC8D
SNW_011512444.1_475331	NW_011512444.1	475331	A	G	gene-LRRC8D
SNW_011511614.1_2740717	NW_011511614.1	2740717	T	C	gene-LRRFIP1
SNW_011511178.1_212809	NW_011511178.1	212809	G	A	gene-LRRFIP2
SNW_011511178.1_194091	NW_011511178.1	194091	C	T	gene-LRRFIP2
SNW_011511605.1_17400588	NW_011511605.1	17400588	T	A	gene-LSM8
SNW_011514262.1_17091750	NW_011514262.1	17091750	T	A	gene-LTBR
SNW_011511684.1_1493213	NW_011511684.1	1493213	G	C	gene-LYRM2
SNW_011511684.1_1493395	NW_011511684.1	1493395	A	G	gene-LYRM2
SNW_011511552.1_634870	NW_011511552.1	634870	G	A	gene-M6PR
SNW_011514983.1_3480075	NW_011514983.1	3480075	G	A	gene-MACF1
SNW_011510929.1_1415521	NW_011510929.1	1415521	C	T	gene-MAD1L1
SNW_011514262.1_8920345	NW_011514262.1	8920345	T	C	gene-MAD2L2
SNW_011516265.1_1306949	NW_011516265.1	1306949	T	C	gene-MADD
SNW_011510929.1_972770	NW_011510929.1	972770	T	G	gene-MAFK
SNW_011515153.1_902891	NW_011515153.1	902891	T	C	gene-MANBAL
SNW_011515153.1_902514	NW_011515153.1	902514	T	G	gene-MANBAL
SNW_011515153.1_902130	NW_011515153.1	902130	A	G	gene-MANBAL
SNW_011515153.1_902257	NW_011515153.1	902257	C	T	gene-MANBAL
SNW_011516738.1_1129840	NW_011516738.1	1129840	T	C	gene-MAP1LC3B
SNW_011510373.1_2298556	NW_011510373.1	2298556	C	T	gene-MAP2K1
SNW_011516557.1_2652682	NW_011516557.1	2652682	G	A	gene-MAP2K2
SNW_011516557.1_5171405	NW_011516557.1	5171405	T	C	gene-MAP2K7
SNW_011513948.1_247074	NW_011513948.1	247074	C	T	gene-MAP3K3
SNW_011511684.1_768017	NW_011511684.1	768017	G	A	gene-MAP3K7
SNW_011511684.1_768140	NW_011511684.1	768140	G	A	gene-MAP3K7
SNW_011514224.1_990559	NW_011514224.1	990559	T	C	gene-MAP4K2
SNW_011514224.1_989067	NW_011514224.1	989067	C	T	gene-MAP4K2
SNW_011513077.1_232401	NW_011513077.1	232401	G	A	gene-MAP7D3
SNW_011513077.1_232425	NW_011513077.1	232425	T	C	gene-MAP7D3
SNW_011514259.1_1002357	NW_011514259.1	1002357	T	G	gene-MAPK11
SNW_011511766.1_1666107	NW_011511766.1	1666107	C	T	gene-MAPK14
SNW_011515153.1_4116958	NW_011515153.1	4116958	C	T	gene-MAPRE1
SNW_011514256.1_341077	NW_011514256.1	341077	G	A	gene-MARCHF6
SNW_011515224.1_7001512	NW_011515224.1	7001512	A	G	gene-MBD2
SNW_011512859.1_5180035	NW_011512859.1	5180035	G	A	gene-MBNL1
SNW_011512859.1_5178605	NW_011512859.1	5178605	A	G	gene-MBNL1
SNW_011515311.1_850804	NW_011515311.1	850804	G	T	gene-MBOAT7
SNW_011511611.1_9804329	NW_011511611.1	9804329	A	G	gene-MCCC1
SNW_011509942.1_530444	NW_011509942.1	530444	A	C	gene-MCM5
SNW_011509942.1_532395	NW_011509942.1	532395	A	G	gene-MCM5
SNW_011514164.1_198724	NW_011514164.1	198724	A	G	gene-MCM7
SNW_011513299.1_14152004	NW_011513299.1	14152004	T	C	gene-MCUB
SNW_011513299.1_14138245	NW_011513299.1	14138245	A	T	gene-MCUB
SNW_011513299.1_14151978	NW_011513299.1	14151978	C	T	gene-MCUB
SNW_011512850.1_10020978	NW_011512850.1	10020978	G	A	gene-MDH1
SNW_011515224.1_9281800	NW_011515224.1	9281800	C	T	gene-ME2
SNW_011515224.1_9280325	NW_011515224.1	9280325	C	T	gene-ME2
SNW_011514983.1_4980175	NW_011514983.1	4980175	T	A	gene-MEAF6
SNW_011511613.1_245710	NW_011511613.1	245710	G	A	gene-MECR
SNW_011514148.1_812178	NW_011514148.1	812178	G	A	gene-MED15
SNW_011514148.1_823350	NW_011514148.1	823350	G	A	gene-MED15
SNW_011514148.1_819251	NW_011514148.1	819251	G	T	gene-MED15
SNW_011513939.1_3107381	NW_011513939.1	3107381	G	A	gene-MED22
SNW_011513939.1_3108347	NW_011513939.1	3108347	T	C	gene-MED22
SNW_011513939.1_3108473	NW_011513939.1	3108473	G	T	gene-MED22
SNW_011513939.1_3108405	NW_011513939.1	3108405	G	T	gene-MED22
SNW_011544905.1_7773707	NW_011544905.1	7773707	T	G	gene-MED28
SNW_011544905.1_7772045	NW_011544905.1	7772045	C	T	gene-MED28
SNW_011544900.1_2638702	NW_011544900.1	2638702	G	A	gene-MED30
SNW_011544900.1_2627397	NW_011544900.1	2627397	T	C	gene-MED30
SNW_011515408.1_13765402	NW_011515408.1	13765402	A	G	gene-MED6
SNW_011515430.1_3436946	NW_011515430.1	3436946	C	T	gene-MEF2C
SNW_011513412.1_599729	NW_011513412.1	599729	A	G	gene-MEF2D
SNW_011512405.1_1221427	NW_011512405.1	1221427	T	C	gene-MEGF9
SNW_011514224.1_995372	NW_011514224.1	995372	C	T	gene-MEN1
SNW_011513299.1_6574292	NW_011513299.1	6574292	C	T	gene-METAP1
SNW_011516006.1_5001700	NW_011516006.1	5001700	T	G	gene-METTL7A
SNW_011514986.1_7154206	NW_011514986.1	7154206	T	C	gene-MFNG
SNW_011514986.1_7145684	NW_011514986.1	7145684	A	G	gene-MFNG
SNW_011516693.1_8084143	NW_011516693.1	8084143	A	C	gene-MFSD14B
SNW_011516693.1_8083425	NW_011516693.1	8083425	A	G	gene-MFSD14B
SNW_011516693.1_8084247	NW_011516693.1	8084247	A	G	gene-MFSD14B
SNW_011511605.1_278180	NW_011511605.1	278180	G	A	gene-MGAM
SNW_011511605.1_280850	NW_011511605.1	280850	T	C	gene-MGAM
SNW_011511605.1_278167	NW_011511605.1	278167	C	G	gene-MGAM
SNW_011511605.1_278257	NW_011511605.1	278257	C	T	gene-MGAM
SNW_011511605.1_281522	NW_011511605.1	281522	A	T	gene-MGAM
SNW_011516558.1_2042797	NW_011516558.1	2042797	G	A	gene-MGAT2
SNW_011516558.1_2044101	NW_011516558.1	2044101	T	C	gene-MGAT2
SNW_011511147.1_8580246	NW_011511147.1	8580246	G	A	gene-MIA3
SNW_011511147.1_8571079	NW_011511147.1	8571079	G	T	gene-MIA3
SNW_011516269.1_5829156	NW_011516269.1	5829156	G	A	gene-MICAL1
SNW_011511989.1_1017346	NW_011511989.1	1017346	G	T	gene-MID1IP1
SNW_011511989.1_1017455	NW_011511989.1	1017455	C	T	gene-MID1IP1
SNW_011510733.1_648411	NW_011510733.1	648411	G	A	gene-MIDEAS
SNW_011510733.1_645973	NW_011510733.1	645973	T	C	gene-MIDEAS
SNW_011510733.1_651438	NW_011510733.1	651438	C	T	gene-MIDEAS
SNW_011515636.1_17149675	NW_011515636.1	17149675	G	A	gene-MIER1
SNW_011517816.1_13743493	NW_011517816.1	13743493	G	A	gene-MINPP1
SNW_011510360.1_4142200	NW_011510360.1	4142200	G	A	gene-MKI67
SNW_011510360.1_4142038	NW_011510360.1	4142038	C	T	gene-MKI67
SNW_011510733.1_1645553	NW_011510733.1	1645553	T	C	gene-MLH3
SNW_011510733.1_1634231	NW_011510733.1	1634231	C	T	gene-MLH3
SNW_011517816.1_6413232	NW_011517816.1	6413232	G	C	gene-MMS19
SNW_011517816.1_6408907	NW_011517816.1	6408907	A	G	gene-MMS19
SNW_011517816.1_6409849	NW_011517816.1	6409849	C	T	gene-MMS19
SNW_011514130.1_17420563	NW_011514130.1	17420563	A	G	gene-MOB2
SNW_011516528.1_7871971	NW_011516528.1	7871971	T	C	gene-MOCS2
SNW_011516555.1_104458	NW_011516555.1	104458	C	T	gene-MOGS
SNW_011516734.1_19081	NW_011516734.1	19081	G	A	gene-MOSPD2
SNW_011511616.1_2835764	NW_011511616.1	2835764	C	T	gene-MOV10
SNW_011512519.1_8296780	NW_011512519.1	8296780	C	T	gene-MPG
SNW_011512597.1_19172816	NW_011512597.1	19172816	G	A	gene-MPHOSPH8
SNW_011514988.1_2009235	NW_011514988.1	2009235	G	A	gene-MRPL45
SNW_011514262.1_17018884	NW_011514262.1	17018884	A	G	gene-MRPL51
SNW_011516555.1_98942	NW_011516555.1	98942	C	T	gene-MRPL53
SNW_011515227.1_910549	NW_011515227.1	910549	A	G	gene-MRPS18B
SNW_011511773.1_8205527	NW_011511773.1	8205527	T	C	gene-MRPS27
SNW_011514128.1_872830	NW_011514128.1	872830	A	T	gene-MS4A2
SNW_011514128.1_872872	NW_011514128.1	872872	G	T	gene-MS4A2
SNW_011514128.1_872495	NW_011514128.1	872495	C	G	gene-MS4A2
SNW_011512008.1_2714966	NW_011512008.1	2714966	T	G	gene-MSRB1
SNW_011517499.1_7229674	NW_011517499.1	7229674	T	C	gene-MTRFR
SNW_011517677.1_5430345	NW_011517677.1	5430345	C	T	gene-MTRR
SNW_011511114.1_3036505	NW_011511114.1	3036505	G	C	gene-MTURN
SNW_011511114.1_3036606	NW_011511114.1	3036606	C	T	gene-MTURN
SNW_011511114.1_3036592	NW_011511114.1	3036592	C	T	gene-MTURN
SNW_011514563.1_11240	NW_011514563.1	11240	C	G	gene-MX1
SNW_011515779.1_3025543	NW_011515779.1	3025543	G	C	gene-MXD1
SNW_011515779.1_3024155	NW_011515779.1	3024155	T	C	gene-MXD1
SNW_011515779.1_3041893	NW_011515779.1	3041893	C	G	gene-MXD1
SNW_011515779.1_3025469	NW_011515779.1	3025469	A	G	gene-MXD1
SNW_011515779.1_3024215	NW_011515779.1	3024215	A	G	gene-MXD1
SNW_011515779.1_3041794	NW_011515779.1	3041794	A	G	gene-MXD1
SNW_011514986.1_8138398	NW_011514986.1	8138398	G	A	gene-MYH9
SNW_011514986.1_8124486	NW_011514986.1	8124486	T	C	gene-MYH9
SNW_011514986.1_8132740	NW_011514986.1	8132740	T	C	gene-MYH9
SNW_011514986.1_8137042	NW_011514986.1	8137042	C	T	gene-MYH9
SNW_011514986.1_8131423	NW_011514986.1	8131423	C	T	gene-MYH9
SNW_011514986.1_8139086	NW_011514986.1	8139086	C	T	gene-MYH9
SNW_011514986.1_8138594	NW_011514986.1	8138594	A	C	gene-MYH9
SNW_011515153.1_1401281	NW_011515153.1	1401281	T	C	gene-MYL9
SNW_011514130.1_16027914	NW_011514130.1	16027914	T	C	gene-NADSYN1
SNW_011514130.1_16026750	NW_011514130.1	16026750	T	C	gene-NADSYN1
SNW_011514130.1_16027929	NW_011514130.1	16027929	C	T	gene-NADSYN1
SNW_011513243.1_14709602	NW_011513243.1	14709602	A	G	gene-NANS
SNW_011544904.1_7738430	NW_011544904.1	7738430	G	A	gene-NAPB
SNW_011544904.1_7738288	NW_011544904.1	7738288	G	A	gene-NAPB
SNW_011544904.1_7738336	NW_011544904.1	7738336	G	A	gene-NAPB
SNW_011544904.1_7738353	NW_011544904.1	7738353	G	A	gene-NAPB
SNW_011516265.1_11093680	NW_011516265.1	11093680	C	A	gene-NAT10
SNW_011511611.1_1631460	NW_011511611.1	1631460	C	T	gene-NCEH1
SNW_011544899.1_1536578	NW_011544899.1	1536578	G	A	gene-NCF1
SNW_011515641.1_1974929	NW_011515641.1	1974929	G	A	gene-NCOA4
SNW_011515158.1_8142355	NW_011515158.1	8142355	A	G	gene-NDE1
SNW_011516271.1_1206847	NW_011516271.1	1206847	C	G	gene-NDEL1
SNW_011515153.1_1326293	NW_011515153.1	1326293	T	C	gene-NDRG3
SNW_011515153.1_1326586	NW_011515153.1	1326586	A	G	gene-NDRG3
SNW_011516557.1_3850729	NW_011516557.1	3850729	G	C	gene-NDUFA11
SNW_011511141.1_2055950	NW_011511141.1	2055950	C	G	gene-NDUFA4
SNW_011510761.1_3549303	NW_011510761.1	3549303	T	C	gene-NDUFA9
SNW_011510761.1_3537253	NW_011510761.1	3537253	T	G	gene-NDUFA9
SNW_011510761.1_3549277	NW_011510761.1	3549277	A	G	gene-NDUFA9
SNW_011510761.1_3545857	NW_011510761.1	3545857	C	T	gene-NDUFA9
SNW_011517149.1_3074980	NW_011517149.1	3074980	G	T	gene-NDUFAF3
SNW_011514126.1_3084961	NW_011514126.1	3084961	C	T	gene-NEK7
SNW_011544906.1_2843751	NW_011544906.1	2843751	G	A	gene-NEU3
SNW_011514986.1_3660841	NW_011514986.1	3660841	G	T	gene-NFAM1
SNW_011515021.1_4400133	NW_011515021.1	4400133	C	T	gene-NFE2L2
SNW_011544912.1_4187046	NW_011544912.1	4187046	C	T	gene-NFKBIE
SNW_011515153.1_2037679	NW_011515153.1	2037679	G	T	gene-NFS1
SNW_011511610.1_4954257	NW_011511610.1	4954257	T	C	gene-NGLY1
SNW_011513546.1_1138922	NW_011513546.1	1138922	A	G	gene-NGRN
SNW_011517149.1_2810069	NW_011517149.1	2810069	C	T	gene-NICN1
SNW_011511178.1_3908099	NW_011511178.1	3908099	G	A	gene-NKTR
SNW_011511178.1_3906663	NW_011511178.1	3906663	C	T	gene-NKTR
SNW_011513243.1_5455578	NW_011513243.1	5455578	T	C	gene-NMRK1
SNW_011515960.1_747236	NW_011515960.1	747236	G	A	gene-NOL10
SNW_011515960.1_762100	NW_011515960.1	762100	G	C	gene-NOL10
SNW_011515960.1_761626	NW_011515960.1	761626	C	T	gene-NOL10
SNW_011517816.1_2886997	NW_011517816.1	2886997	G	T	gene-NOLC1
SNW_011514262.1_16964740	NW_011514262.1	16964740	A	G	gene-NOP2
SNW_011514468.1_986824	NW_011514468.1	986824	C	T	gene-NPC1
SNW_011510733.1_1195787	NW_011510733.1	1195787	C	T	gene-NPC2
SNW_011513243.1_23710156	NW_011513243.1	23710156	C	A	gene-NR2C2
SNW_011511506.1_2178923	NW_011511506.1	2178923	G	A	gene-NSD1
SNW_011511506.1_2178555	NW_011511506.1	2178555	G	A	gene-NSD1
SNW_011511506.1_2175377	NW_011511506.1	2175377	G	C	gene-NSD1
SNW_011515153.1_6166331	NW_011515153.1	6166331	G	A	gene-NSFL1C
SNW_011515153.1_6163962	NW_011515153.1	6163962	G	T	gene-NSFL1C
SNW_011515601.1_252247	NW_011515601.1	252247	A	C	gene-NSMCE3
SNW_011511114.1_1069830	NW_011511114.1	1069830	G	A	gene-NT5C3A
SNW_011511114.1_1068030	NW_011511114.1	1068030	T	C	gene-NT5C3A
SNW_011517149.1_624251	NW_011517149.1	624251	A	G	gene-NT5DC2
SNW_011509917.1_542524	NW_011509917.1	542524	G	A	gene-NT5M
SNW_011512859.1_19344234	NW_011512859.1	19344234	G	A	gene-NTPCR
SNW_011511555.1_3970978	NW_011511555.1	3970978	A	G	gene-NUCB1
SNW_011515635.1_1487896	NW_011515635.1	1487896	G	A	gene-NUCKS1
SNW_011517499.1_798313	NW_011517499.1	798313	C	T	gene-NUDCD3
SNW_011512597.1_3382847	NW_011512597.1	3382847	G	A	gene-NUDT15
SNW_011512597.1_3389881	NW_011512597.1	3389881	C	T	gene-NUDT15
SNW_011512127.1_3655874	NW_011512127.1	3655874	C	T	gene-NUDT19
SNW_011512597.1_1314621	NW_011512597.1	1314621	A	G	gene-NUFIP1
SNW_011510733.1_323050	NW_011510733.1	323050	C	T	gene-NUMB
SNW_011515599.1_1903113	NW_011515599.1	1903113	T	A	gene-NUP133
SNW_011515599.1_1902650	NW_011515599.1	1902650	A	G	gene-NUP133
SNW_011514986.1_1680177	NW_011514986.1	1680177	C	A	gene-NUP50
SNW_011514986.1_1664664	NW_011514986.1	1664664	G	A	gene-NUP50
SNW_011516268.1_7107873	NW_011516268.1	7107873	A	C	gene-NUSAP1
SNW_011516552.1_2028500	NW_011516552.1	2028500	G	A	gene-NXPE3
SNW_011510360.1_7088099	NW_011510360.1	7088099	G	A	gene-OAT
SNW_011510360.1_7090311	NW_011510360.1	7090311	A	C	gene-OAT
SNW_011510360.1_7090709	NW_011510360.1	7090709	A	G	gene-OAT
SNW_011510360.1_7090714	NW_011510360.1	7090714	C	T	gene-OAT
SNW_011510360.1_7090455	NW_011510360.1	7090455	G	T	gene-OAT
SNW_011512529.1_861921	NW_011512529.1	861921	G	A	gene-ODF2
SNW_011517816.1_3150511	NW_011517816.1	3150511	A	G	gene-OGA
SNW_011516698.1_1899178	NW_011516698.1	1899178	A	G	gene-OGFRL1
SNW_011513243.1_20930935	NW_011513243.1	20930935	C	T	gene-OGG1
SNW_011515021.1_2040867	NW_011515021.1	2040867	T	C	gene-OLA1
SNW_011516269.1_38751536	NW_011516269.1	38751536	G	C	gene-OPRM1
SNW_011516269.1_38748227	NW_011516269.1	38748227	T	G	gene-OPRM1
SNW_011516269.1_38747334	NW_011516269.1	38747334	A	G	gene-OPRM1
SNW_011517499.1_6155421	NW_011517499.1	6155421	G	A	gene-ORAI1
SNW_011517499.1_6155019	NW_011517499.1	6155019	T	C	gene-ORAI1
SNW_011517499.1_6155143	NW_011517499.1	6155143	G	C	gene-ORAI1
SNW_011514988.1_865512	NW_011514988.1	865512	T	C	gene-ORMDL3
SNW_011514988.1_866329	NW_011514988.1	866329	A	G	gene-ORMDL3
SNW_011511551.1_787049	NW_011511551.1	787049	A	C	gene-OS9
SNW_011511551.1_786934	NW_011511551.1	786934	A	T	gene-OS9
SNW_011511551.1_782949	NW_011511551.1	782949	C	T	gene-OS9
SNW_011513243.1_5515591	NW_011513243.1	5515591	G	C	gene-OSTF1
SNW_011513508.1_2511340	NW_011513508.1	2511340	G	A	gene-OTUD4
SNW_011514256.1_3501985	NW_011514256.1	3501985	G	A	gene-OTULINL
SNW_011514256.1_3502475	NW_011514256.1	3502475	G	A	gene-OTULINL
SNW_011514256.1_3501315	NW_011514256.1	3501315	G	A	gene-OTULINL
SNW_011514256.1_3502007	NW_011514256.1	3502007	G	A	gene-OTULINL
SNW_011514256.1_3500856	NW_011514256.1	3500856	T	C	gene-OTULINL
SNW_011514256.1_3499796	NW_011514256.1	3499796	A	T	gene-OTULINL
SNW_011514256.1_3501550	NW_011514256.1	3501550	C	T	gene-OTULINL
SNW_011514256.1_3501854	NW_011514256.1	3501854	A	G	gene-OTULINL
SNW_011513511.1_561897	NW_011513511.1	561897	A	G	gene-OXA1L
SNW_011511610.1_4898722	NW_011511610.1	4898722	A	G	gene-OXSM
SNW_011517499.1_5877167	NW_011517499.1	5877167	A	G	gene-P2RX4
SNW_011515632.1_9678591	NW_011515632.1	9678591	C	A	gene-P4HA1
SNW_011517149.1_3089732	NW_011517149.1	3089732	G	C	gene-P4HTM
SNW_011544906.1_2041838	NW_011544906.1	2041838	G	A	gene-PAAF1
SNW_011511988.1_2215751	NW_011511988.1	2215751	T	C	gene-PACC1
SNW_011514130.1_12504558	NW_011514130.1	12504558	G	A	gene-PACS1
SNW_011514130.1_12506800	NW_011514130.1	12506800	C	A	gene-PACS1
SNW_011514130.1_12502061	NW_011514130.1	12502061	T	C	gene-PACS1
SNW_011511566.1_420970	NW_011511566.1	420970	C	G	gene-PAF1
SNW_011510342.1_5204447	NW_011510342.1	5204447	G	A	gene-PAG1
SNW_011510342.1_5203513	NW_011510342.1	5203513	T	A	gene-PAG1
SNW_011510342.1_5207635	NW_011510342.1	5207635	G	C	gene-PAG1
SNW_011510342.1_5204989	NW_011510342.1	5204989	A	G	gene-PAG1
SNW_011510342.1_5220444	NW_011510342.1	5220444	C	T	gene-PAG1
SNW_011510342.1_5210997	NW_011510342.1	5210997	G	T	gene-PAG1
SNW_011510342.1_5204482	NW_011510342.1	5204482	C	T	gene-PAG1
SNW_011511566.1_274137	NW_011511566.1	274137	C	T	gene-PAK4
SNW_011517961.1_450955	NW_011517961.1	450955	G	A	gene-PAM
SNW_011514851.1_3957004	NW_011514851.1	3957004	A	G	gene-PARD3
SNW_011511147.1_6161004	NW_011511147.1	6161004	A	G	gene-PARP1
SNW_011514986.1_2320248	NW_011514986.1	2320248	T	C	gene-PARVG
SNW_011514986.1_2321992	NW_011514986.1	2321992	T	C	gene-PARVG
SNW_011514986.1_2319649	NW_011514986.1	2319649	T	C	gene-PARVG
SNW_011517816.1_10805050	NW_011517816.1	10805050	G	A	gene-PCGF5
SNW_011517816.1_10805013	NW_011517816.1	10805013	T	A	gene-PCGF5
SNW_011513285.1_2517512	NW_011513285.1	2517512	A	G	gene-PCSK7
SNW_011516528.1_3371763	NW_011516528.1	3371763	G	A	gene-PDE4D
SNW_011516746.1_4235206	NW_011516746.1	4235206	C	T	gene-PDHB
SNW_011516268.1_8842160	NW_011516268.1	8842160	C	T	gene-PDIA3
SNW_011517816.1_8093929	NW_011517816.1	8093929	C	T	gene-PDLIM1
SNW_011513524.1_9877489	NW_011513524.1	9877489	C	A	gene-PDLIM2
SNW_011512866.1_1865246	NW_011512866.1	1865246	A	G	gene-PEF1
SNW_011515408.1_3015667	NW_011515408.1	3015667	G	T	gene-PELI2
SNW_011514262.1_15789875	NW_011514262.1	15789875	T	C	gene-PEX10
SNW_011516553.1_1691523	NW_011516553.1	1691523	G	A	gene-PFKL
SNW_011514262.1_9893468	NW_011514262.1	9893468	A	G	gene-PGD
SNW_011515567.1_8766954	NW_011515567.1	8766954	T	C	gene-PGM2
SNW_011515567.1_8769711	NW_011515567.1	8769711	T	C	gene-PGM2
SNW_011515567.1_8769582	NW_011515567.1	8769582	T	C	gene-PGM2
SNW_011515567.1_8768065	NW_011515567.1	8768065	T	C	gene-PGM2
SNW_011516269.1_31186184	NW_011516269.1	31186184	G	A	gene-PHACTR2
SNW_011516269.1_31186181	NW_011516269.1	31186181	T	C	gene-PHACTR2
SNW_011516269.1_31189551	NW_011516269.1	31189551	A	G	gene-PHACTR2
SNW_011516269.1_31190410	NW_011516269.1	31190410	C	T	gene-PHACTR2
SNW_011516269.1_31190212	NW_011516269.1	31190212	C	T	gene-PHACTR2
SNW_011516269.1_31189343	NW_011516269.1	31189343	C	T	gene-PHACTR2
SNW_011516269.1_31185949	NW_011516269.1	31185949	G	T	gene-PHACTR2
SNW_011517961.1_18052369	NW_011517961.1	18052369	A	G	gene-PHAX
SNW_011510164.1_769537	NW_011510164.1	769537	A	G	gene-PHB1
SNW_011512866.1_675379	NW_011512866.1	675379	A	G	gene-PHC2
SNW_011515153.1_1860291	NW_011515153.1	1860291	G	A	gene-PHF20
SNW_011515153.1_1868168	NW_011515153.1	1868168	T	C	gene-PHF20
SNW_011515153.1_1859722	NW_011515153.1	1859722	C	G	gene-PHF20
SNW_011516265.1_2361970	NW_011516265.1	2361970	G	A	gene-PHF21A
SNW_011513475.1_1536243	NW_011513475.1	1536243	G	C	gene-PHPT1
SNW_011510397.1_323681	NW_011510397.1	323681	C	T	gene-PHRF1
SNW_011514148.1_1071559	NW_011514148.1	1071559	T	C	gene-PI4KA
SNW_011510373.1_3660301	NW_011510373.1	3660301	G	A	gene-PIAS1
SNW_011511613.1_1898016	NW_011511613.1	1898016	G	A	gene-PIGV
SNW_011511555.1_4320811	NW_011511555.1	4320811	G	T	gene-PIH1D1
SNW_011511555.1_4320302	NW_011511555.1	4320302	C	T	gene-PIH1D1
SNW_011517816.1_7061485	NW_011517816.1	7061485	G	A	gene-PIK3AP1
SNW_011514563.1_4342954	NW_011514563.1	4342954	C	T	gene-PIK3C3
SNW_011514563.1_4307040	NW_011514563.1	4307040	A	G	gene-PIK3C3
SNW_011514563.1_4313773	NW_011514563.1	4313773	C	T	gene-PIK3C3
SNW_011516271.1_1497859	NW_011516271.1	1497859	A	G	gene-PIK3R5
SNW_011514985.1_15349197	NW_011514985.1	15349197	G	A	gene-PIKFYVE
SNW_011514557.1_1939981	NW_011514557.1	1939981	G	A	gene-PITPNA
SNW_011511552.1_3819570	NW_011511552.1	3819570	G	A	gene-PLBD1
SNW_011511552.1_3787748	NW_011511552.1	3787748	A	G	gene-PLBD1
SNW_011515779.1_4153983	NW_011515779.1	4153983	G	A	gene-PLEK
SNW_011510533.1_3747064	NW_011510533.1	3747064	G	A	gene-PLEKHA2
SNW_011510533.1_3747020	NW_011510533.1	3747020	T	G	gene-PLEKHA2
SNW_011510533.1_3746319	NW_011510533.1	3746319	A	G	gene-PLEKHA2
SNW_011510533.1_3780072	NW_011510533.1	3780072	T	C	gene-PLEKHA2
SNW_011514985.1_959784	NW_011514985.1	959784	A	T	gene-PLEKHA3
SNW_011517548.1_98845	NW_011517548.1	98845	A	G	gene-PLEKHB2
SNW_011517548.1_98876	NW_011517548.1	98876	A	G	gene-PLEKHB2
SNW_011517548.1_97028	NW_011517548.1	97028	C	T	gene-PLEKHB2
SNW_011514977.1_139839	NW_011514977.1	139839	T	C	gene-PLEKHM1
SNW_011514985.1_15712250	NW_011514985.1	15712250	G	C	gene-PLEKHM3
SNW_011510373.1_975362	NW_011510373.1	975362	G	A	gene-PLEKHO2
SNW_011516557.1_3168211	NW_011516557.1	3168211	G	A	gene-PLIN3
SNW_011516557.1_3168090	NW_011516557.1	3168090	C	T	gene-PLIN3
SNW_011516528.1_6113589	NW_011516528.1	6113589	C	A	gene-PLPP1
SNW_011513939.1_2752828	NW_011513939.1	2752828	G	A	gene-PMPCA
SNW_011513939.1_2752898	NW_011513939.1	2752898	T	C	gene-PMPCA
SNW_011514988.1_2376250	NW_011514988.1	2376250	T	A	gene-PNPO
SNW_011510362.1_255378	NW_011510362.1	255378	C	G	gene-POLE4
SNW_011510362.1_255388	NW_011510362.1	255388	A	G	gene-POLE4
SNW_011513546.1_456901	NW_011513546.1	456901	C	T	gene-POLG
SNW_011517499.1_1119699	NW_011517499.1	1119699	T	C	gene-POLM
SNW_011516578.1_4696198	NW_011516578.1	4696198	A	G	gene-POLR1F
SNW_011516696.1_317126	NW_011516696.1	317126	G	A	gene-POLR2B
SNW_011510364.1_5155944	NW_011510364.1	5155944	G	A	gene-POLR2D
SNW_011514844.1_44029	NW_011514844.1	44029	T	C	gene-POLR2H
SNW_011544904.1_4513449	NW_011544904.1	4513449	A	C	gene-POLR3F
SNW_011544904.1_4513452	NW_011544904.1	4513452	T	G	gene-POLR3F
SNW_011517499.1_3521773	NW_011517499.1	3521773	C	T	gene-POP5
SNW_011513546.1_7620296	NW_011513546.1	7620296	C	T	gene-PPCDC
SNW_011517687.1_11694897	NW_011517687.1	11694897	C	G	gene-PPHLN1
SNW_011517687.1_11694150	NW_011517687.1	11694150	C	T	gene-PPHLN1
SNW_011517687.1_11695451	NW_011517687.1	11695451	G	T	gene-PPHLN1
SNW_011515632.1_4652367	NW_011515632.1	4652367	A	G	gene-PPIF
SNW_011515632.1_4652256	NW_011515632.1	4652256	C	T	gene-PPIF
SNW_011515632.1_4652414	NW_011515632.1	4652414	C	T	gene-PPIF
SNW_011514683.1_4564866	NW_011514683.1	4564866	T	A	gene-PPP1R12A
SNW_011514637.1_15844528	NW_011514637.1	15844528	C	A	gene-PPP1R16B
SNW_011515227.1_868185	NW_011515227.1	868185	G	T	gene-PPP1R18
SNW_011510164.1_188258	NW_011510164.1	188258	C	T	gene-PPP1R9B
SNW_011511988.1_2202703	NW_011511988.1	2202703	G	A	gene-PPP2R5A
SNW_011517098.1_11610609	NW_011517098.1	11610609	A	G	gene-PPP2R5C
SNW_011513299.1_7892840	NW_011513299.1	7892840	C	T	gene-PPP3CA
SNW_011513299.1_7892834	NW_011513299.1	7892834	C	T	gene-PPP3CA
SNW_011517098.1_3219266	NW_011517098.1	3219266	A	G	gene-PPP4R3A
SNW_011516557.1_5543129	NW_011516557.1	5543129	G	C	gene-PRAM1
SNW_011516557.1_5544113	NW_011516557.1	5544113	A	C	gene-PRAM1
SNW_011514637.1_9006235	NW_011514637.1	9006235	G	A	gene-PREX1
SNW_011514637.1_9024596	NW_011514637.1	9024596	T	C	gene-PREX1
SNW_011514637.1_9009568	NW_011514637.1	9009568	C	T	gene-PREX1
SNW_011514637.1_9025517	NW_011514637.1	9025517	G	T	gene-PREX1
SNW_011513414.1_413935	NW_011513414.1	413935	C	A	gene-PRKACA
SNW_011515158.1_2709445	NW_011515158.1	2709445	G	A	gene-PRKCB
SNW_011515158.1_2712049	NW_011515158.1	2712049	G	A	gene-PRKCB
SNW_011515158.1_2798697	NW_011515158.1	2798697	A	T	gene-PRKCB
SNW_011515408.1_6957344	NW_011515408.1	6957344	T	G	gene-PRKCH
SNW_011516557.1_5855954	NW_011516557.1	5855954	C	T	gene-PRKCSH
SNW_011516557.1_5855251	NW_011516557.1	5855251	A	G	gene-PRKCSH
SNW_011516739.1_1308453	NW_011516739.1	1308453	T	C	gene-PRKX
SNW_011516553.1_58714	NW_011516553.1	58714	A	G	gene-PRMT2
SNW_011513511.1_658169	NW_011513511.1	658169	T	C	gene-PRMT5
SNW_011513511.1_658152	NW_011513511.1	658152	A	G	gene-PRMT5
SNW_011514128.1_1344846	NW_011514128.1	1344846	G	A	gene-PRPF19
SNW_011514128.1_1354109	NW_011514128.1	1354109	T	G	gene-PRPF19
SNW_011514128.1_1354075	NW_011514128.1	1354075	A	G	gene-PRPF19
SNW_011515311.1_807018	NW_011515311.1	807018	G	T	gene-PRPF31
SNW_011516475.1_2334936	NW_011516475.1	2334936	G	A	gene-PRPS2
SNW_011516475.1_2334284	NW_011516475.1	2334284	G	A	gene-PRPS2
SNW_011511555.1_4441718	NW_011511555.1	4441718	G	A	gene-PRR12
SNW_011516006.1_6837337	NW_011516006.1	6837337	G	A	gene-PRR13
SNW_011515227.1_950321	NW_011515227.1	950321	G	A	gene-PRR3
SNW_011515227.1_950557	NW_011515227.1	950557	T	C	gene-PRR3
SNW_011513939.1_859754	NW_011513939.1	859754	C	T	gene-PRRC2B
SNW_011510435.1_1458352	NW_011510435.1	1458352	C	T	gene-PRRC2C
SNW_011514758.1_2808721	NW_011514758.1	2808721	G	A	gene-PSD4
SNW_011514758.1_2805118	NW_011514758.1	2805118	G	A	gene-PSD4
SNW_011514758.1_2802915	NW_011514758.1	2802915	C	T	gene-PSD4
SNW_011514758.1_2805133	NW_011514758.1	2805133	C	T	gene-PSD4
SNW_011516711.1_501766	NW_011516711.1	501766	C	T	gene-PSMA6
SNW_011514983.1_6503620	NW_011514983.1	6503620	A	T	gene-PSMB2
SNW_011514627.1_658668	NW_011514627.1	658668	C	T	gene-PSMB4
SNW_011511766.1_3945474	NW_011511766.1	3945474	A	G	gene-PSMB8
SNW_011511766.1_3945483	NW_011511766.1	3945483	A	G	gene-PSMB8
SNW_011511766.1_3946797	NW_011511766.1	3946797	G	T	gene-PSMB8
SNW_011511766.1_3947163	NW_011511766.1	3947163	C	T	gene-PSMB8
SNW_011511766.1_3946882	NW_011511766.1	3946882	C	T	gene-PSMB8
SNW_011517098.1_2261993	NW_011517098.1	2261993	G	A	gene-PSMC1
SNW_011513948.1_145504	NW_011513948.1	145504	G	A	gene-PSMC5
SNW_011511611.1_10776226	NW_011511611.1	10776226	G	A	gene-PSMD2
SNW_011511611.1_10776483	NW_011511611.1	10776483	C	T	gene-PSMD2
SNW_011511611.1_10772452	NW_011511611.1	10772452	C	T	gene-PSMD2
SNW_011516690.1_4000580	NW_011516690.1	4000580	T	C	gene-PSME3IP1
SNW_011516690.1_4000560	NW_011516690.1	4000560	G	T	gene-PSME3IP1
SNW_011515153.1_5977268	NW_011515153.1	5977268	G	T	gene-PSMF1
SNW_011511613.1_956260	NW_011511613.1	956260	A	T	gene-PTAFR
SNW_011511613.1_956258	NW_011511613.1	956258	T	A	gene-PTAFR
SNW_011516557.1_353554	NW_011516557.1	353554	T	G	gene-PTBP1
SNW_011511773.1_8089773	NW_011511773.1	8089773	G	A	gene-PTCD2
SNW_011511773.1_8089669	NW_011511773.1	8089669	T	C	gene-PTCD2
SNW_011517816.1_13433593	NW_011517816.1	13433593	A	G	gene-PTEN
SNW_011510457.1_3309051	NW_011510457.1	3309051	T	C	gene-PTGER4
SNW_011510457.1_3308565	NW_011510457.1	3308565	C	T	gene-PTGER4
SNW_011512866.1_1631002	NW_011512866.1	1631002	T	A	gene-PTP4A2
SNW_011512866.1_1629991	NW_011512866.1	1629991	C	T	gene-PTP4A2
SNW_011511553.1_8484276	NW_011511553.1	8484276	T	C	gene-PTPN12
SNW_011511553.1_8484212	NW_011511553.1	8484212	T	G	gene-PTPN12
SNW_011514126.1_2818682	NW_011514126.1	2818682	C	A	gene-PTPRC
SNW_011514126.1_2879687	NW_011514126.1	2879687	G	A	gene-PTPRC
SNW_011514126.1_2879838	NW_011514126.1	2879838	C	T	gene-PTPRC
SNW_011514126.1_2778745	NW_011514126.1	2778745	C	T	gene-PTPRC
SNW_011515163.1_484452	NW_011515163.1	484452	T	C	gene-PUF60
SNW_011544904.1_8264721	NW_011544904.1	8264721	C	T	gene-PYGB
SNW_011513412.1_1591388	NW_011513412.1	1591388	T	A	gene-PYGO2
SNW_011517149.1_3023368	NW_011517149.1	3023368	T	C	gene-QARS1
SNW_011513524.1_5003714	NW_011513524.1	5003714	G	A	gene-QSOX1
SNW_011516557.1_408215	NW_011516557.1	408215	G	A	gene-R3HDM4
SNW_011509483.1_25222	NW_011509483.1	25222	G	A	gene-RAB11FIP1
SNW_011512405.1_742280	NW_011512405.1	742280	G	A	gene-RAB14
SNW_011514130.1_12534227	NW_011514130.1	12534227	C	T	gene-RAB1B
SNW_011511766.1_1223052	NW_011511766.1	1223052	C	G	gene-RAB44
SNW_011514978.1_1929486	NW_011514978.1	1929486	G	A	gene-RAB5A
SNW_011515840.1_596366	NW_011515840.1	596366	T	C	gene-RAB5B
SNW_011544899.1_5252447	NW_011544899.1	5252447	C	T	gene-RABGEF1
SNW_011514986.1_7362190	NW_011514986.1	7362190	T	A	gene-RAC2
SNW_011511773.1_9000808	NW_011511773.1	9000808	A	G	gene-RAD17
SNW_011544900.1_2136296	NW_011544900.1	2136296	G	A	gene-RAD21
SNW_011513414.1_1182866	NW_011513414.1	1182866	G	A	gene-RAD23A
SNW_011513414.1_1181964	NW_011513414.1	1181964	C	T	gene-RAD23A
SNW_011509970.1_1934076	NW_011509970.1	1934076	T	C	gene-RALA
SNW_011510364.1_7160487	NW_011510364.1	7160487	A	G	gene-RALB
SNW_011510364.1_7153531	NW_011510364.1	7153531	C	T	gene-RALB
SNW_011510364.1_7161663	NW_011510364.1	7161663	C	T	gene-RALB
SNW_011544904.1_6158799	NW_011544904.1	6158799	T	C	gene-RALGAPA2
SNW_011514637.1_16068060	NW_011514637.1	16068060	G	A	gene-RALGAPB
SNW_011515153.1_3242261	NW_011515153.1	3242261	G	A	gene-RALY
SNW_011516271.1_1087497	NW_011516271.1	1087497	G	A	gene-RANGRF
SNW_011513299.1_6091761	NW_011513299.1	6091761	C	T	gene-RAP1GDS1
SNW_011513939.1_923515	NW_011513939.1	923515	G	A	gene-RAPGEF1
SNW_011513939.1_925155	NW_011513939.1	925155	A	G	gene-RAPGEF1
SNW_011513939.1_924019	NW_011513939.1	924019	A	G	gene-RAPGEF1
SNW_011515675.1_1506205	NW_011515675.1	1506205	C	T	gene-RASAL1
SNW_011544902.1_3620491	NW_011544902.1	3620491	C	G	gene-RASSF2
SNW_011515635.1_807230	NW_011515635.1	807230	G	A	gene-RASSF5
SNW_011515635.1_808301	NW_011515635.1	808301	T	C	gene-RASSF5
SNW_011515635.1_807773	NW_011515635.1	807773	T	C	gene-RASSF5
SNW_011515635.1_807950	NW_011515635.1	807950	A	G	gene-RASSF5
SNW_011515635.1_806481	NW_011515635.1	806481	A	T	gene-RASSF5
SNW_011515153.1_5451238	NW_011515153.1	5451238	C	T	gene-RBCK1
SNW_011511623.1_3205649	NW_011511623.1	3205649	A	G	gene-RBKS
SNW_011515153.1_2070158	NW_011515153.1	2070158	G	A	gene-RBM12
SNW_011515153.1_2072484	NW_011515153.1	2072484	T	C	gene-RBM12
SNW_011511616.1_1041859	NW_011511616.1	1041859	A	G	gene-RBM15
SNW_011510729.1_3916280	NW_011510729.1	3916280	A	G	gene-RBM17
SNW_011514020.1_3919334	NW_011514020.1	3919334	G	C	gene-RBM18
SNW_011514637.1_2870010	NW_011514637.1	2870010	A	G	gene-RBM38
SNW_011514637.1_2870737	NW_011514637.1	2870737	A	G	gene-RBM38
SNW_011514637.1_2870202	NW_011514637.1	2870202	C	T	gene-RBM38
SNW_011514637.1_2870260	NW_011514637.1	2870260	C	T	gene-RBM38
SNW_011512322.1_3911530	NW_011512322.1	3911530	A	G	gene-RBM43
SNW_011512322.1_3911115	NW_011512322.1	3911115	G	A	gene-RBM43
SNW_011515840.1_168924	NW_011515840.1	168924	A	G	gene-RBMS2
SNW_011513270.1_2230473	NW_011513270.1	2230473	T	C	gene-RBPMS
SNW_011513270.1_2328877	NW_011513270.1	2328877	A	G	gene-RBPMS
SNW_011514262.1_5301036	NW_011514262.1	5301036	T	C	gene-RCC2
SNW_011514262.1_5291082	NW_011514262.1	5291082	A	G	gene-RCC2
SNW_011514262.1_5301831	NW_011514262.1	5301831	C	T	gene-RCC2
SNW_011514262.1_5301152	NW_011514262.1	5301152	C	T	gene-RCC2
SNW_011513397.1_4334821	NW_011513397.1	4334821	G	A	gene-RCSD1
SNW_011513397.1_4334954	NW_011513397.1	4334954	G	A	gene-RCSD1
SNW_011513397.1_4334645	NW_011513397.1	4334645	G	C	gene-RCSD1
SNW_011517189.1_214242	NW_011517189.1	214242	G	A	gene-RDX
SNW_011517189.1_215199	NW_011517189.1	215199	G	A	gene-RDX
SNW_011517189.1_215712	NW_011517189.1	215712	T	G	gene-RDX
SNW_011517189.1_214813	NW_011517189.1	214813	C	T	gene-RDX
SNW_011517189.1_214838	NW_011517189.1	214838	C	T	gene-RDX
SNW_011517189.1_215060	NW_011517189.1	215060	A	T	gene-RDX
SNW_011513524.1_10204851	NW_011513524.1	10204851	G	A	gene-REEP4
SNW_011513524.1_10204792	NW_011513524.1	10204792	C	T	gene-REEP4
SNW_011517961.1_7379119	NW_011517961.1	7379119	G	A	gene-REEP5
SNW_011513413.1_1226878	NW_011513413.1	1226878	G	A	gene-RESF1
SNW_011513413.1_1225637	NW_011513413.1	1225637	T	C	gene-RESF1
SNW_011514758.1_1173326	NW_011514758.1	1173326	A	C	gene-RETSAT
SNW_011513243.1_6428916	NW_011513243.1	6428916	C	G	gene-RFK
SNW_011514248.1_3334383	NW_011514248.1	3334383	G	T	gene-RGS3
[truncated: 962 more rows]
