# Supplementary material for: Development and application of a 1K functional liquid chip for lactation performance in Bactrian camels
Source: Front Vet Sci. 2024 Jul 2;11:1359923. doi: 10.3389/fvets.2024.1359923 (PMC11253134; doi:10.3389/fvets.2024.1359923)
Supplement: Supplementary file 3 [file Table_3.XLSX]

## Sheet: SNPinfo
Table S3. Annotation of 1002 SNPs.
Number	Chr	Start	End	Ref	Alt	Func.refGene	Gene.refGene
1	NW_011509655.1	87160	87160	A	G	intronic	gene-LOC105084153
2	NW_011509864.1	1040559	1040559	C	T	intronic	gene-ZYX
3	NW_011509864.1	1041753	1041753	C	A	intronic	gene-ZYX
4	NW_011509864.1	1538058	1538058	C	T	exonic	gene-LOC105072900
5	NW_011509865.1	43581	43581	T	C	UTR3	gene-CLEC16A
6	NW_011509917.1	491841	491841	A	G	UTR3	gene-FLCN
7	NW_011509917.1	491920	491920	C	A	UTR3	gene-FLCN
8	NW_011509917.1	495585	495585	G	A	exonic	gene-FLCN
9	NW_011509917.1	542524	542524	G	A	exonic	gene-NT5M
10	NW_011509917.1	1018117	1018117	C	A	ncRNA	gene-FLII
11	NW_011509917.1	1505545	1505545	C	G	UTR3	gene-ALDH3A2
12	NW_011509917.1	2361228	2361228	T	G	exonic	gene-ZNF624
13	NW_011509942.1	530444	530444	A	C	exonic	gene-MCM5
14	NW_011509942.1	532395	532395	A	G	exonic	gene-MCM5
15	NW_011509942.1	546100	546100	G	A	UTR3	gene-HMOX1
16	NW_011509942.1	546103	546103	G	A	UTR3	gene-HMOX1
17	NW_011509942.1	551704	551704	C	T	exonic	gene-HMOX1
18	NW_011509943.1	1780	1780	T	C	exonic	gene-LOC105062021
19	NW_011509967.1	2488923	2488923	G	T	intergenic	gene-DSEL,gene-TMX3
20	NW_011509970.1	1934076	1934076	T	C	exonic	gene-RALA
21	NW_011509970.1	3014026	3014026	G	A	exonic	gene-LOC105063134
22	NW_011510104.1	1419431	1419431	G	T	exonic	gene-BNIP3L
23	NW_011510164.1	188258	188258	C	T	UTR3	gene-PPP1R9B
24	NW_011510164.1	438755	438755	G	A	UTR3	gene-KAT7
25	NW_011510164.1	613900	613900	C	G	UTR3	gene-LOC105064347
26	NW_011510164.1	769537	769537	A	G	exonic	gene-PHB1
27	NW_011510294.1	635065	635065	G	A	exonic	gene-LOC105065729
28	NW_011510294.1	1207917	1207917	A	G	exonic	gene-CMPK1
29	NW_011510294.1	1209745	1209745	C	T	UTR3	gene-CMPK1
30	NW_011510342.1	4547900	4547900	T	C	UTR3	gene-TPD52
31	NW_011510342.1	5203513	5203513	T	A	UTR3	gene-PAG1
32	NW_011510342.1	5207635	5207635	G	C	UTR3	gene-PAG1
33	NW_011510342.1	5210997	5210997	G	T	UTR3	gene-PAG1
34	NW_011510342.1	5220444	5220444	C	T	exonic	gene-PAG1
35	NW_011510342.1	8447900	8447900	G	A	UTR3	gene-WWP1
36	NW_011510360.1	4142038	4142038	C	T	UTR3	gene-MKI67
37	NW_011510360.1	4142200	4142200	G	A	UTR3	gene-MKI67
38	NW_011510360.1	7090455	7090455	G	T	UTR3	gene-OAT
39	NW_011510360.1	7090714	7090714	C	T	UTR3	gene-OAT
40	NW_011510360.1	7401325	7401325	A	G	exonic	gene-CHST15
41	NW_011510360.1	7401574	7401574	A	G	UTR3	gene-CHST15
42	NW_011510360.1	7401622	7401622	G	C	UTR3	gene-CHST15
43	NW_011510360.1	7402090	7402090	C	A	UTR3	gene-CHST15
44	NW_011510360.1	7402321	7402321	G	A	UTR3	gene-CHST15
45	NW_011510360.1	7402868	7402868	G	A	UTR3	gene-CHST15
46	NW_011510363.1	845441	845441	C	T	exonic	gene-JMJD4
47	NW_011510363.1	1544026	1544026	C	G	intronic	gene-RNF187
48	NW_011510364.1	4835055	4835055	C	T	UTR3	gene-IWS1
49	NW_011510364.1	4835057	4835057	C	A	UTR3	gene-IWS1
50	NW_011510364.1	5091152	5091152	T	C	exonic	gene-LOC105068842
51	NW_011510364.1	5155944	5155944	G	A	exonic	gene-POLR2D
52	NW_011510364.1	7153531	7153531	C	T	exonic	gene-RALB
53	NW_011510364.1	7160487	7160487	A	G	UTR3	gene-RALB
54	NW_011510373.1	660097	660097	A	A	exonic	gene-TRIP4
55	NW_011510373.1	975362	975362	G	A	exonic	gene-PLEKHO2
56	NW_011510435.1	1458352	1458352	C	T	exonic	gene-PRRC2C
57	NW_011510457.1	2121890	2121890	G	A	exonic	gene-FYB1
58	NW_011510533.1	1389774	1389774	C	A	UTR3	gene-LOC105071173
59	NW_011510533.1	2248887	2248887	A	G	exonic	gene-GPAT4
60	NW_011510533.1	2283283	2283283	A	G	exonic	gene-GINS4
61	NW_011510533.1	3747020	3747020	T	G	UTR3	gene-PLEKHA2
62	NW_011510533.1	3836185	3836185	G	C	UTR3	gene-TACC1
63	NW_011510533.1	3838030	3838030	C	T	exonic	gene-TACC1
64	NW_011510549.1	119994	119994	A	G	UTR3	gene-LOC105071653
65	NW_011510551.1	3818512	3818512	A	G	exonic	gene-TBC1D14
66	NW_011510722.1	744218	744218	A	G	exonic	gene-COPG1
67	NW_011510722.1	744328	744328	A	G	UTR3	gene-COPG1
68	NW_011510729.1	2749881	2749881	T	T	UTR3	gene-GATA3
69	NW_011510729.1	3916280	3916280	A	G	UTR3	gene-RBM17
70	NW_011510729.1	6634841	6634841	C	T	exonic	gene-WDR37
71	NW_011510729.1	6637707	6637707	G	A	exonic	gene-WDR37
72	NW_011510733.1	1350431	1350431	G	A	UTR3	gene-AREL1
73	NW_011510733.1	1534764	1534764	C	T	UTR3	gene-DLST
74	NW_011510733.1	1535974	1535974	A	G	UTR3	gene-DLST
75	NW_011510761.1	1148498	1148498	T	C	UTR3	gene-ADIPOR2
76	NW_011510761.1	1153225	1153225	G	A	exonic	gene-ADIPOR2
77	NW_011510761.1	2223219	2223219	T	C	exonic	gene-WASHC1
78	NW_011510761.1	3355427	3355427	C	T	exonic	gene-TIGAR
79	NW_011510761.1	3423049	3423049	C	G	UTR3	gene-CUNH12orf4
80	NW_011510761.1	3537253	3537253	T	G	exonic	gene-NDUFA9
81	NW_011510761.1	3549277	3549277	A	G	UTR3	gene-NDUFA9
82	NW_011510927.1	305716	305716	C	T	exonic	gene-ZNF394
83	NW_011510927.1	363830	363830	A	G	UTR3	gene-BUD31,gene-PTCD1
84	NW_011510927.1	367283	367283	C	T	exonic	gene-BUD31
85	NW_011510927.1	398523	398523	G	A	exonic	gene-ARPC1A
86	NW_011510927.1	413143	413143	G	A	exonic	gene-ARPC1A
87	NW_011510927.1	1348288	1348288	C	T	UTR3	gene-EIF2AK1
88	NW_011510929.1	972770	972770	T	G	UTR3	gene-MAFK
89	NW_011510929.1	1415521	1415521	C	T	exonic	gene-MAD1L1
90	NW_011510929.1	1503200	1503200	T	G	exonic	gene-EIF3B
91	NW_011510929.1	1908409	1908409	T	C	exonic	gene-CARD11
92	NW_011510931.1	10192576	10192576	A	G	UTR3	gene-TENT5C
93	NW_011510931.1	11108431	11108431	G	A	intronic	gene-CD58
94	NW_011510995.1	5056733	5056733	A	G	UTR3	gene-TAB3
95	NW_011511114.1	1068030	1068030	T	C	exonic	gene-NT5C3A
96	NW_011511137.1	435819	435819	C	T	exonic	gene-ZADH2
97	NW_011511141.1	2055950	2055950	C	G	UTR5	gene-NDUFA4
98	NW_011511141.1	3969105	3969105	C	T	UTR3	gene-GLCCI1
99	NW_011511141.1	5480992	5480992	T	G	intergenic	gene-DLX6,gene-SLC25A13
100	NW_011511147.1	1922536	1922536	G	A	exonic	gene-FH
101	NW_011511147.1	6161004	6161004	A	G	exonic	gene-PARP1
102	NW_011511147.1	8513159	8513159	C	A	UTR3	gene-BROX
103	NW_011511147.1	8515803	8515803	C	T	exonic	gene-BROX
104	NW_011511147.1	8571079	8571079	G	T	exonic	gene-MIA3
105	NW_011511150.1	123489	123489	T	C	UTR3	gene-LOC105084052
106	NW_011511150.1	123643	123643	G	A	UTR3	gene-LOC105084052
107	NW_011511150.1	1900741	1900741	A	G	UTR3	gene-LOC123611639
108	NW_011511150.1	1905742	1905742	G	T	exonic	gene-LOC105084162
109	NW_011511150.1	1957111	1957111	T	C	exonic	gene-LOC105084156
110	NW_011511150.1	1977445	1977445	C	T	exonic	gene-HFE
111	NW_011511150.1	1994999	1994999	T	C	exonic	gene-H1-2
112	NW_011511150.1	1995148	1995148	C	T	exonic	gene-H1-2
113	NW_011511150.1	1995190	1995190	A	G	exonic	gene-H1-2
114	NW_011511150.1	1995215	1995215	A	G	exonic	gene-H1-2
115	NW_011511150.1	1995844	1995844	A	G	UTR3	gene-H1-2
116	NW_011511150.1	1996098	1996098	T	G	UTR3	gene-H1-2
117	NW_011511150.1	2040326	2040326	A	C	UTR3	gene-TRIM38
118	NW_011511150.1	2040694	2040694	T	C	UTR3	gene-TRIM38
119	NW_011511150.1	2040862	2040862	C	T	exonic	gene-TRIM38
120	NW_011511150.1	7281675	7281675	T	C	UTR3	gene-RNF144B
121	NW_011511150.1	7281762	7281762	A	G	UTR3	gene-RNF144B
122	NW_011511150.1	7282611	7282611	G	T	exonic	gene-RNF144B
123	NW_011511150.1	14629698	14629698	C	T	exonic	gene-TXNDC5
124	NW_011511173.1	591431	591431	C	T	UTR3	gene-VAV3
125	NW_011511173.1	592086	592086	G	A	UTR3	gene-VAV3
126	NW_011511173.1	592128	592128	C	T	UTR3	gene-VAV3
127	NW_011511173.1	592300	592300	T	G	UTR3	gene-VAV3
128	NW_011511178.1	194091	194091	C	T	UTR3	gene-LRRFIP2
129	NW_011511178.1	432598	432598	G	A	UTR3	gene-GOLGA4
130	NW_011511178.1	1977014	1977014	C	T	exonic	gene-RPSA
131	NW_011511198.1	332796	332796	T	C	UTR3	gene-LOC105061856
132	NW_011511274.1	398319	398319	G	A	exonic	gene-KLHL9
133	NW_011511274.1	5338268	5338268	C	T	UTR3	gene-ZDHHC21
134	NW_011511506.1	2175377	2175377	G	C	UTR3	gene-NSD1
135	NW_011511506.1	2178555	2178555	G	A	exonic	gene-NSD1
136	NW_011511506.1	2489530	2489530	T	C	exonic	gene-HK3
137	NW_011511506.1	2492147	2492147	G	A	intronic	gene-HK3
138	NW_011511551.1	782949	782949	C	T	exonic	gene-OS9
139	NW_011511551.1	787049	787049	A	C	UTR3	gene-OS9
140	NW_011511551.1	853426	853426	T	C	exonic	gene-TSFM
141	NW_011511552.1	1941076	1941076	G	A	exonic	gene-ETV6
142	NW_011511552.1	2364875	2364875	C	T	exonic	gene-BORCS5
143	NW_011511552.1	2562434	2562434	C	A	UTR3	gene-CDKN1B
144	NW_011511552.1	3783261	3783261	A	G	UTR3	gene-LOC105062246
145	NW_011511552.1	3787748	3787748	A	G	exonic	gene-PLBD1
146	NW_011511552.1	3819570	3819570	G	A	exonic	gene-PLBD1
147	NW_011511552.1	8583148	8583148	A	G	UTR3	gene-C2CD5
148	NW_011511552.1	8584042	8584042	T	C	UTR3	gene-C2CD5
149	NW_011511552.1	8584091	8584091	A	G	UTR3	gene-C2CD5
150	NW_011511552.1	10537388	10537388	T	C	intronic	gene-DNAI7
151	NW_011511553.1	8484212	8484212	T	G	exonic	gene-PTPN12
152	NW_011511553.1	11298122	11298122	C	T	UTR3	gene-SYPL1
153	NW_011511553.1	11298616	11298616	G	A	UTR3	gene-SYPL1
154	NW_011511555.1	421330	421330	T	C	exonic	gene-ARHGEF1
155	NW_011511555.1	632709	632709	C	T	exonic	gene-XRCC1
156	NW_011511555.1	764086	764086	A	G	exonic	gene-SMG9
157	NW_011511555.1	1793626	1793626	A	G	UTR3	gene-LOC105062521
158	NW_011511555.1	3970978	3970978	A	G	UTR3	gene-NUCB1
159	NW_011511555.1	4356141	4356141	A	G	intronic	gene-RPL13A
160	NW_011511555.1	4379439	4379439	G	A	exonic	gene-FCGRT
161	NW_011511555.1	4441718	4441718	G	A	exonic	gene-PRR12
162	NW_011511555.1	4458629	4458629	A	G	exonic	gene-SCAF1
163	NW_011511555.1	5015249	5015249	A	C	UTR3	gene-EMC10
164	NW_011511557.1	57193	57193	T	C	UTR3	gene-AASDHPPT
165	NW_011511557.1	58132	58132	T	C	UTR3	gene-AASDHPPT
166	NW_011511557.1	58397	58397	A	G	UTR3	gene-AASDHPPT
167	NW_011511566.1	274137	274137	C	T	UTR3	gene-PAK4
168	NW_011511566.1	371133	371133	A	G	UTR3	gene-GMFG
169	NW_011511566.1	420970	420970	C	G	exonic	gene-MED29
170	NW_011511566.1	627265	627265	G	A	exonic	gene-FBL
171	NW_011511566.1	866487	866487	T	C	UTR5	gene-CCNP
172	NW_011511566.1	866553	866553	A	G	UTR5	gene-CCNP
173	NW_011511566.1	866565	866565	T	C	UTR5	gene-CCNP
174	NW_011511566.1	870381	870381	A	A	exonic	gene-AKT2
175	NW_011511566.1	871869	871869	T	C	exonic	gene-AKT2
176	NW_011511566.1	871878	871878	A	G	exonic	gene-AKT2
177	NW_011511566.1	1215418	1215418	G	A	exonic	gene-SNRPA
178	NW_011511566.1	1509594	1509594	C	A	UTR3	gene-CCDC97
179	NW_011511566.1	1509778	1509778	G	A	UTR3	gene-CCDC97
180	NW_011511566.1	1522747	1522747	A	G	exonic	gene-TGFB1
181	NW_011511566.1	1548430	1548430	T	C	UTR3	gene-EXOSC5
182	NW_011511602.1	894031	894031	G	A	exonic	gene-IL13RA1
183	NW_011511605.1	278180	278180	G	A	UTR3	gene-MGAM
184	NW_011511605.1	280850	280850	T	C	exonic	gene-MGAM
185	NW_011511605.1	281522	281522	A	T	exonic	gene-MGAM
186	NW_011511605.1	1670452	1670452	T	C	UTR3	gene-KDM7A
187	NW_011511605.1	2770806	2770806	C	A	exonic	gene-TRIM24
188	NW_011511605.1	5169810	5169810	C	T	UTR3	gene-CYREN,gene-TMEM140
189	NW_011511605.1	5183363	5183363	G	A	intronic	gene-CYREN
190	NW_011511605.1	17400588	17400588	T	A	UTR3	gene-LSM8
191	NW_011511610.1	4954257	4954257	T	C	UTR3	gene-NGLY1
192	NW_011511611.1	1631460	1631460	C	T	UTR3	gene-NCEH1
193	NW_011511611.1	6959814	6959814	C	T	UTR3	gene-GNB4
194	NW_011511611.1	8085730	8085730	A	G	exonic	gene-FXR1
195	NW_011511611.1	9804329	9804329	A	G	exonic	gene-MCCC1
196	NW_011511611.1	10654000	10654000	G	A	exonic	gene-EIF2B5
197	NW_011511611.1	10689845	10689845	C	T	UTR3	gene-AP2M1
198	NW_011511611.1	10690249	10690249	A	G	UTR3	gene-AP2M1
199	NW_011511611.1	10776483	10776483	C	T	exonic	gene-PSMD2
200	NW_011511613.1	572493	572493	T	C	exonic	gene-YTHDF2
201	NW_011511613.1	719385	719385	C	A	intergenic	gene-RCC1,gene-PHACTR4
202	NW_011511613.1	1864515	1864515	A	C	UTR3	gene-ZDHHC18
203	NW_011511613.1	1898016	1898016	G	A	exonic	gene-PIGV
204	NW_011511613.1	2246447	2246447	G	A	UTR5	gene-CD52
205	NW_011511614.1	901970	901970	T	C	exonic	gene-RNPEPL1
206	NW_011511614.1	2740717	2740717	T	C	exonic	gene-LRRFIP1
207	NW_011511614.1	5885679	5885679	G	A	exonic	gene-DGKD
208	NW_011511614.1	6352395	6352395	A	G	UTR3	gene-GIGYF2
209	NW_011511616.1	16472	16472	C	G	UTR3	gene-TMEM167B
210	NW_011511616.1	16583	16583	G	A	UTR3	gene-TMEM167B
211	NW_011511616.1	16928	16928	A	G	UTR3	gene-TMEM167B
212	NW_011511616.1	112229	112229	G	T	intronic	gene-SARS1
213	NW_011511616.1	307670	307670	A	G	exonic	gene-ATXN7L2
214	NW_011511616.1	308075	308075	T	C	exonic	gene-ATXN7L2
215	NW_011511616.1	386002	386002	G	A	exonic	gene-GNAI3
216	NW_011511616.1	432209	432209	G	A	UTR3	gene-AMPD2
217	NW_011511616.1	1088081	1088081	G	A	UTR3	gene-LAMTOR5
218	NW_011511616.1	1835605	1835605	T	C	UTR3	gene-ATP5PB
219	NW_011511616.1	1859080	1859080	A	G	exonic	gene-TMIGD3
220	NW_011511616.1	1866456	1866456	A	G	UTR3	gene-LOC123614902
221	NW_011511619.1	2535435	2535435	C	T	UTR3	gene-GLT1D1
222	NW_011511619.1	2535586	2535586	C	T	UTR3	gene-GLT1D1
223	NW_011511619.1	2535610	2535610	T	C	UTR3	gene-GLT1D1
224	NW_011511619.1	2535629	2535629	G	T	UTR3	gene-GLT1D1
225	NW_011511619.1	2536357	2536357	G	A	UTR3	gene-GLT1D1
226	NW_011511623.1	1216553	1216553	G	A	UTR3	gene-LBH
227	NW_011511680.1	4901993	4901993	C	G	exonic	gene-XRCC5
228	NW_011511680.1	6679029	6679029	T	C	exonic	gene-SLC11A1
229	NW_011511680.1	13356221	13356221	T	G	UTR3	gene-RHBDD1
230	NW_011511680.1	13356670	13356670	G	A	UTR3	gene-RHBDD1
231	NW_011511684.1	768017	768017	G	A	UTR3	gene-MAP3K7
232	NW_011511766.1	1223052	1223052	C	G	UTR3	gene-RAB44
233	NW_011511766.1	3838786	3838786	G	A	exonic	gene-LOC105064235
234	NW_011511766.1	3938685	3938685	A	G	exonic	gene-TAP1
235	NW_011511766.1	3940561	3940561	T	C	exonic	gene-TAP1
236	NW_011511766.1	3941567	3941567	T	C	exonic	gene-TAP1
237	NW_011511766.1	3945474	3945474	A	G	exonic	gene-PSMB8
238	NW_011511766.1	3946797	3946797	G	T	exonic	gene-PSMB8
239	NW_011511766.1	3946882	3946882	C	T	exonic	gene-PSMB8
240	NW_011511766.1	3947163	3947163	C	T	exonic	gene-PSMB8
241	NW_011511766.1	3970822	3970822	G	A	intronic	gene-LOC105064245
242	NW_011511766.1	4012701	4012701	G	A	exonic	gene-LOC105064246
243	NW_011511766.1	4121372	4121372	C	T	exonic	gene-LOC105064250
244	NW_011511766.1	4122716	4122716	A	T	exonic	gene-LOC105064250
245	NW_011511770.1	817448	817448	A	G	exonic	gene-SYNRG
246	NW_011511770.1	1576015	1576015	T	C	exonic	gene-GGNBP2
247	NW_011511773.1	8089669	8089669	T	C	UTR3	gene-PTCD2
248	NW_011511773.1	9063442	9063442	C	A	exonic	gene-CCDC125
249	NW_011511773.1	11465172	11465172	T	C	UTR3	gene-SREK1
250	NW_011511988.1	370255	370255	C	A	exonic	gene-TRAF3IP3
251	NW_011511989.1	1017455	1017455	C	T	UTR5	gene-MID1IP1
252	NW_011511990.1	1181329	1181329	C	T	UTR3	gene-ERAP2
253	NW_011511990.1	1185452	1185452	A	G	exonic	gene-ERAP2
254	NW_011511990.1	1326982	1326982	G	C	UTR3	gene-CAST
255	NW_011511991.1	445876	445876	A	G	exonic	gene-TOB1
256	NW_011511992.1	223196	223196	G	G	intronic	gene-TOX4
257	NW_011511992.1	330787	330787	T	G	UTR3	gene-SUPT16H
258	NW_011511992.1	688196	688196	A	A	UTR3	gene-RNASE6
259	NW_011512001.1	357623	357623	G	A	exonic	gene-APOOL
260	NW_011512008.1	418478	418478	G	A	UTR3	gene-GLYR1
261	NW_011512008.1	421481	421481	T	C	exonic	gene-ROGDI
262	NW_011512008.1	422278	422278	G	A	exonic	gene-ROGDI
263	NW_011512008.1	1743637	1743637	G	C	exonic	gene-ZNF205
264	NW_011512008.1	2714966	2714966	T	G	intronic	gene-MSRB1
265	NW_011512174.1	45961	45961	G	C	exonic	gene-LOC105065114
266	NW_011512198.1	542356	542356	A	G	UTR3	gene-VPS35
267	NW_011512198.1	1815551	1815551	A	C	exonic	gene-LONP2
268	NW_011512322.1	3911115	3911115	G	A	UTR3	gene-RBM43
269	NW_011512356.1	273502	273502	C	G	UTR3	gene-TRIM7
270	NW_011512405.1	632815	632815	A	G	exonic	gene-GSN
271	NW_011512405.1	742280	742280	G	A	UTR3	gene-RAB14
272	NW_011512405.1	1105594	1105594	T	C	UTR3	gene-FBXW2
273	NW_011512405.1	1108377	1108377	G	T	UTR3	gene-FBXW2
274	NW_011512405.1	1109793	1109793	A	G	UTR3	gene-FBXW2
275	NW_011512405.1	1221427	1221427	T	C	UTR3	gene-MEGF9
276	NW_011512405.1	1390956	1390956	A	C	exonic	gene-CDK5RAP2
277	NW_011512405.1	1393409	1393409	C	T	exonic	gene-CDK5RAP2
278	NW_011512405.1	1393451	1393451	A	G	exonic	gene-CDK5RAP2
279	NW_011512444.1	34268	34268	A	A	UTR3	gene-LOC105065286
280	NW_011512444.1	476087	476087	C	A	exonic	gene-LRRC8D
281	NW_011512444.1	7965515	7965515	C	G	UTR3	gene-SLC35A3
282	NW_011512512.1	2110305	2110305	G	T	exonic	gene-AUH
283	NW_011512517.1	368330	368330	A	G	exonic	gene-ARAP3
284	NW_011512519.1	2842145	2842145	A	G	exonic	gene-CANT1
285	NW_011512519.1	3399494	3399494	T	G	intronic	gene-TMC6
286	NW_011512519.1	3399582	3399582	A	G	intronic	gene-TMC6
287	NW_011512519.1	3399677	3399677	A	G	intronic	gene-TMC6
288	NW_011512519.1	3960185	3960185	C	T	intronic	gene-SEC14L1
289	NW_011512519.1	3960348	3960348	G	A	intronic	gene-SEC14L1
290	NW_011512519.1	5831546	5831546	A	G	UTR3	gene-LOC105065811
291	NW_011512519.1	5832163	5832163	G	A	UTR3	gene-LOC105065811
292	NW_011512519.1	5864114	5864114	A	G	exonic	gene-CD300C
293	NW_011512519.1	5864138	5864138	G	A	exonic	gene-CD300C
294	NW_011512519.1	5865278	5865278	A	G	exonic	gene-CD300C
295	NW_011512519.1	5866542	5866542	G	A	exonic	gene-CD300C
296	NW_011512519.1	5875977	5875977	C	T	exonic	gene-LOC105065687
297	NW_011512519.1	5899831	5899831	C	T	exonic	gene-LOC105065688
298	NW_011512519.1	5904554	5904554	G	A	exonic	gene-LOC105065688
299	NW_011512519.1	7188395	7188395	C	T	UTR3	gene-SLC39A11
300	NW_011512521.1	2980220	2980220	A	C	UTR3	gene-VEZF1
301	NW_011512521.1	3789152	3789152	G	C	UTR3	gene-COIL
302	NW_011512523.1	15920	15920	A	G	exonic	gene-LOC105065925
303	NW_011512523.1	16007	16007	G	T	exonic	gene-LOC105065925
304	NW_011512523.1	28522	28522	T	C	UTR3	gene-LOC123615695
305	NW_011512523.1	29274	29274	T	G	UTR3	gene-LOC123615695
306	NW_011512523.1	47587	47587	G	A	exonic	gene-LOC105065925
307	NW_011512529.1	861921	861921	G	A	exonic	gene-ODF2
308	NW_011512577.1	1682023	1682023	G	A	UTR3	gene-LOC105066024
309	NW_011512590.1	2637672	2637672	A	A	exonic	gene-XBP1
310	NW_011512597.1	1742514	1742514	A	G	UTR3	gene-COG3
311	NW_011512597.1	1743276	1743276	C	T	UTR3	gene-COG3
312	NW_011512597.1	2178828	2178828	G	C	UTR3	gene-LCP1
313	NW_011512597.1	2179240	2179240	A	G	UTR3	gene-LCP1
314	NW_011512597.1	2180005	2180005	C	T	UTR3	gene-LCP1
315	NW_011512597.1	2207062	2207062	A	G	exonic	gene-LCP1
316	NW_011512597.1	2613201	2613201	G	A	exonic	gene-ESD
317	NW_011512597.1	3382847	3382847	G	A	exonic	gene-NUDT15
318	NW_011512597.1	3389881	3389881	C	T	intronic	gene-NUDT15
319	NW_011512597.1	5515567	5515567	T	C	exonic	gene-RNASEH2B
320	NW_011512597.1	6776522	6776522	G	A	UTR3	gene-FOXO1
321	NW_011512597.1	7353957	7353957	G	A	UTR3	gene-COG6
322	NW_011512597.1	7354016	7354016	A	C	UTR3	gene-COG6
323	NW_011512597.1	7354974	7354974	G	A	exonic	gene-COG6
324	NW_011512597.1	12997346	12997346	G	A	UTR3	gene-B3GLCT
325	NW_011512597.1	13376422	13376422	A	G	intronic	gene-LOC105066231
326	NW_011512597.1	19172816	19172816	G	A	exonic	gene-MPHOSPH8
327	NW_011512834.1	1507777	1507777	C	T	UTR3	gene-SCP2
328	NW_011512843.1	157629	157629	A	G	exonic	gene-LOC105066496
329	NW_011512850.1	8867822	8867822	T	G	exonic	gene-CCT4
330	NW_011512850.1	10223704	10223704	G	T	UTR3	gene-UGP2
331	NW_011512854.1	108467	108467	A	C	exonic	gene-LOC105066598
332	NW_011512859.1	5178605	5178605	A	G	UTR3	gene-MBNL1
333	NW_011512859.1	11034978	11034978	T	C	UTR3	gene-LOC105066647
334	NW_011512866.1	1081175	1081175	A	G	exonic	gene-YARS1
335	NW_011512866.1	1181694	1181694	C	T	UTR3	gene-ZBTB8OS
336	NW_011512866.1	1324097	1324097	A	G	UTR3	gene-BSDC1
337	NW_011512866.1	2511762	2511762	T	C	exonic	gene-LAPTM5
338	NW_011512878.1	41533	41533	C	T	UTR3	gene-UPF3A
339	NW_011512912.1	691678	691678	C	T	exonic	gene-SSRP1
340	NW_011513012.1	471212	471212	C	T	exonic	gene-DCTN1
341	NW_011513077.1	232401	232401	G	G	exonic	gene-MAP7D3
342	NW_011513162.1	30227	30227	T	A	intronic	gene-LOC105067180
343	NW_011513243.1	4175855	4175855	A	G	exonic	gene-ANXA1
344	NW_011513243.1	5455578	5455578	T	C	exonic	gene-NMRK1
345	NW_011513243.1	6428916	6428916	C	G	UTR3	gene-RFK
346	NW_011513243.1	11972065	11972065	A	T	UTR3	gene-SIT1
347	NW_011513243.1	11972659	11972659	G	A	exonic	gene-SIT1
348	NW_011513243.1	11978745	11978745	A	G	exonic	gene-CCDC107
349	NW_011513243.1	12011852	12011852	C	T	exonic	gene-TLN1
350	NW_011513243.1	12041965	12041965	T	C	exonic	gene-CREB3
351	NW_011513243.1	12047631	12047631	G	A	exonic	gene-GBA2
352	NW_011513243.1	15566097	15566097	A	G	UTR3	gene-TGFBR1
353	NW_011513243.1	20930935	20930935	C	T	exonic	gene-OGG1
354	NW_011513243.1	21157872	21157872	T	C	UTR3	gene-VHL
355	NW_011513243.1	23130497	23130497	G	A	exonic	gene-TMEM40
356	NW_011513243.1	24156878	24156878	T	C	exonic	gene-SLC6A6
357	NW_011513270.1	257551	257551	A	G	exonic	gene-TTI2
358	NW_011513270.1	259066	259066	A	G	intronic	gene-TTI2
359	NW_011513270.1	260679	260679	T	C	exonic	gene-TTI2
360	NW_011513270.1	2328877	2328877	A	G	intronic	gene-RBPMS
361	NW_011513270.1	7422805	7422805	A	G	exonic	gene-ASAH1
362	NW_011513270.1	9604593	9604593	A	G	UTR3	gene-LOC105067667
363	NW_011513270.1	16362923	16362923	C	T	exonic	gene-LOC123616404
364	NW_011513285.1	1664557	1664557	T	C	UTR3	gene-CD3D
365	NW_011513285.1	2484234	2484234	G	A	exonic	gene-RNF214
366	NW_011513285.1	2517512	2517512	A	G	exonic	gene-PCSK7
367	NW_011513285.1	5204129	5204129	T	C	exonic	gene-ZW10
368	NW_011513299.1	14138245	14138245	A	T	exonic	gene-MCUB
369	NW_011513299.1	14151978	14151978	C	T	exonic	gene-MCUB
370	NW_011513397.1	715108	715108	A	G	exonic	gene-SH2D1B
371	NW_011513397.1	3066774	3066774	C	T	UTR3	gene-ALDH9A1
372	NW_011513397.1	3077928	3077928	T	C	exonic	gene-ALDH9A1
373	NW_011513397.1	3107583	3107583	T	C	UTR3	gene-TMCO1
374	NW_011513397.1	3111161	3111161	A	G	UTR3	gene-TMCO1
375	NW_011513397.1	4142511	4142511	T	C	exonic	gene-CD247
376	NW_011513397.1	4334821	4334821	G	A	exonic	gene-RCSD1
377	NW_011513397.1	4334954	4334954	G	A	exonic	gene-RCSD1
378	NW_011513397.1	5644436	5644436	T	C	UTR3	gene-BLZF1
379	NW_011513397.1	5809374	5809374	C	T	exonic	gene-LOC105068077
380	NW_011513397.1	5828063	5828063	T	C	exonic	gene-LOC105068077
381	NW_011513397.1	5859638	5859638	G	A	intronic	gene-SELL
382	NW_011513412.1	599729	599729	A	G	UTR3	gene-MEF2D
383	NW_011513412.1	792227	792227	T	C	exonic	gene-SEMA4A
384	NW_011513412.1	2500845	2500845	A	G	exonic	gene-LOC105068208
385	NW_011513413.1	814397	814397	C	T	UTR3	gene-FGD4
386	NW_011513413.1	814616	814616	C	T	exonic	gene-FGD4
387	NW_011513413.1	821140	821140	T	C	exonic	gene-FGD4
388	NW_011513413.1	825380	825380	G	A	exonic	gene-FGD4
389	NW_011513413.1	1225637	1225637	T	C	intronic	gene-RESF1
390	NW_011513413.1	1226878	1226878	G	A	exonic	gene-RESF1
391	NW_011513414.1	305569	305569	T	C	intergenic	gene-ADGRE5,gene-TRNAV-CAC-22
392	NW_011513414.1	413935	413935	C	A	exonic	gene-PRKACA
393	NW_011513414.1	444769	444769	G	C	exonic	gene-IL27RA
394	NW_011513414.1	1023402	1023402	G	C	exonic	gene-STX10
395	NW_011513414.1	1180443	1180443	G	A	exonic	gene-GADD45GIP1
396	NW_011513414.1	1181964	1181964	C	T	exonic	gene-RAD23A
397	NW_011513414.1	1182866	1182866	G	A	exonic	gene-RAD23A
398	NW_011513414.1	1353584	1353584	T	C	exonic	gene-DHPS
399	NW_011513414.1	1356155	1356155	A	G	exonic	gene-WDR83
400	NW_011513414.1	1359808	1359808	A	G	UTR5	gene-WDR83
401	NW_011513414.1	2172047	2172047	T	G	exonic	gene-LOC105068431
402	NW_011513414.1	2311848	2311848	C	T	exonic	gene-ICAM3
403	NW_011513414.1	2418573	2418573	C	A	UTR3	gene-KEAP1
404	NW_011513414.1	2418815	2418815	T	C	exonic	gene-KEAP1
405	NW_011513475.1	1439344	1439344	C	A	UTR5	gene-LOC105068620
406	NW_011513475.1	1536243	1536243	G	C	exonic	gene-PHPT1
407	NW_011513475.1	1593468	1593468	A	C	exonic	gene-FBXW5
408	NW_011513506.1	577087	577087	G	C	exonic	gene-SH3KBP1
409	NW_011513508.1	2511340	2511340	G	A	UTR3	gene-OTUD4
410	NW_011513508.1	7805579	7805579	G	A	UTR3	gene-LOC105068712
411	NW_011513508.1	7805778	7805778	A	T	UTR3	gene-LOC105068712
412	NW_011513511.1	346997	346997	G	A	exonic	gene-LOC105068755
413	NW_011513511.1	480477	480477	T	G	UTR3	gene-ABHD4
414	NW_011513511.1	480638	480638	A	G	UTR3	gene-ABHD4
415	NW_011513511.1	658152	658152	A	G	UTR3	gene-PRMT5
416	NW_011513511.1	793449	793449	A	G	UTR5	gene-CUNH14orf119
417	NW_011513511.1	795023	795023	T	C	exonic	gene-CUNH14orf119
418	NW_011513519.1	42139	42139	A	A	exonic	gene-LOC105068861
419	NW_011513519.1	42162	42162	G	G	exonic	gene-LOC105068861
420	NW_011513524.1	3413371	3413371	G	A	UTR3	gene-LOC105068911
421	NW_011513524.1	4211906	4211906	A	G	UTR3	gene-FAM20B
422	NW_011513524.1	4211992	4211992	A	G	UTR3	gene-FAM20B
423	NW_011513524.1	5003714	5003714	G	A	exonic	gene-QSOX1
424	NW_011513524.1	6812545	6812545	T	T	UTR3	gene-RNASEL
425	NW_011513524.1	7669330	7669330	C	G	UTR3	gene-SMG7
426	NW_011513524.1	7670500	7670500	G	A	UTR3	gene-SMG7
427	NW_011513524.1	9178942	9178942	G	A	UTR3	gene-SLC25A37
428	NW_011513524.1	9179069	9179069	A	C	UTR3	gene-SLC25A37
429	NW_011513524.1	9179205	9179205	C	A	exonic	gene-SLC25A37
430	NW_011513524.1	9181642	9181642	C	T	intronic	gene-SLC25A37
431	NW_011513524.1	9181718	9181718	G	T	intronic	gene-SLC25A37
432	NW_011513524.1	9181802	9181802	C	T	intronic	gene-SLC25A37
433	NW_011513524.1	9181927	9181927	C	T	intronic	gene-SLC25A37
434	NW_011513524.1	9182629	9182629	T	C	intronic	gene-SLC25A37
435	NW_011513524.1	9284189	9284189	G	A	UTR3	gene-ENTPD4
436	NW_011513524.1	9287370	9287370	G	C	UTR3	gene-ENTPD4
437	NW_011513524.1	9877489	9877489	C	A	UTR3	gene-PDLIM2
438	NW_011513524.1	10204792	10204792	C	T	exonic	gene-REEP4
439	NW_011513524.1	10204851	10204851	G	A	exonic	gene-REEP4
440	NW_011513546.1	377966	377966	C	T	UTR3	gene-ABHD2
441	NW_011513546.1	379070	379070	A	G	UTR3	gene-ABHD2
442	NW_011513546.1	379450	379450	T	G	UTR3	gene-ABHD2
443	NW_011513546.1	456901	456901	C	T	exonic	gene-POLG
444	NW_011513546.1	1138922	1138922	A	G	UTR3	gene-NGRN
445	NW_011513546.1	1160367	1160367	G	A	UTR3	gene-VPS33B
446	NW_011513546.1	1216534	1216534	T	A	UTR3	gene-HDDC3
447	NW_011513546.1	1711230	1711230	G	A	UTR3	gene-SEC11A
448	NW_011513546.1	3211419	3211419	C	T	exonic	gene-EFL1
449	NW_011513546.1	3225034	3225034	A	G	exonic	gene-EFL1
450	NW_011513546.1	4997018	4997018	T	C	UTR3	gene-TMED3
451	NW_011513546.1	4997253	4997253	C	G	UTR3	gene-TMED3
452	NW_011513546.1	4997533	4997533	A	G	exonic	gene-TMED3
453	NW_011513546.1	4997620	4997620	T	C	exonic	gene-TMED3
454	NW_011513546.1	4998115	4998115	G	C	intronic	gene-TMED3
455	NW_011513546.1	4998173	4998173	A	G	intronic	gene-TMED3
456	NW_011513546.1	5256167	5256167	A	G	exonic	gene-CTSH
457	NW_011513546.1	5269762	5269762	C	T	intronic	gene-CTSH
458	NW_011513546.1	5270314	5270314	G	T	UTR3	gene-CTSH
459	NW_011513546.1	7620296	7620296	C	T	UTR3	gene-PPCDC
460	NW_011513546.1	9242719	9242719	T	C	UTR3	gene-BBS4
461	NW_011513709.1	42444	42444	G	G	exonic	gene-LOC105069321
462	NW_011513709.1	707796	707796	C	T	exonic	gene-LOC105069336
463	NW_011513716.1	159647	159647	T	C	UTR3	gene-GUCY1B1
464	NW_011513716.1	2259710	2259710	T	C	UTR3	gene-FNIP2
465	NW_011513750.1	325759	325759	T	C	exonic	gene-IL7R
466	NW_011513761.1	238762	238762	C	T	UTR3	gene-CD1D
467	NW_011513761.1	1249550	1249550	T	C	UTR3	gene-SLAMF8
468	NW_011513933.1	1343194	1343194	C	T	exonic	gene-VPS13B
469	NW_011513933.1	1831574	1831574	C	A	UTR3	gene-ANKRD46
470	NW_011513939.1	925155	925155	A	G	exonic	gene-RAPGEF1
471	NW_011513939.1	3107381	3107381	G	A	UTR3	gene-MED22
472	NW_011513939.1	3108473	3108473	G	T	intronic	gene-MED22
473	NW_011513968.1	485561	485561	T	C	exonic	gene-FBXO38
474	NW_011514020.1	1551370	1551370	C	T	exonic	gene-GAPVD1
475	NW_011514020.1	3919334	3919334	G	C	UTR3	gene-RBM18
476	NW_011514126.1	35508	35508	A	G	exonic	gene-ADIPOR1
477	NW_011514126.1	397351	397351	C	T	exonic	gene-UBE2T
478	NW_011514126.1	1684310	1684310	T	C	UTR3	gene-ZNF281
479	NW_011514126.1	2879687	2879687	G	A	UTR5	gene-PTPRC
480	NW_011514126.1	2879838	2879838	C	T	UTR5	gene-PTPRC
481	NW_011514127.1	880971	880971	T	G	UTR3	gene-ST8SIA4
482	NW_011514128.1	1354075	1354075	A	G	UTR5	gene-PRPF19
483	NW_011514128.1	1369490	1369490	A	G	UTR3	gene-TMEM109
484	NW_011514128.1	1382011	1382011	A	G	exonic	gene-TMEM132A
485	NW_011514128.1	1443436	1443436	G	C	UTR3	gene-CD6
486	NW_011514128.1	2653203	2653203	G	A	exonic	gene-BSCL2
487	NW_011514130.1	3197185	3197185	A	T	exonic	gene-CRYZL1
488	NW_011514130.1	3329881	3329881	A	G	UTR3	gene-TMEM50B
489	NW_011514130.1	12506800	12506800	C	A	UTR3	gene-PACS1
490	NW_011514130.1	12543103	12543103	T	C	exonic	gene-YIF1A
491	NW_011514130.1	16026750	16026750	T	C	exonic	gene-NADSYN1
492	NW_011514130.1	16249735	16249735	C	T	exonic	gene-CARS1
493	NW_011514130.1	17420563	17420563	A	G	exonic	gene-MOB2
494	NW_011514133.1	2244	2244	T	A	UTR3	gene-TAF13
495	NW_011514148.1	819251	819251	G	T	exonic	gene-MED15
496	NW_011514148.1	823350	823350	G	A	UTR3	gene-MED15
497	NW_011514148.1	1071559	1071559	T	C	exonic	gene-PI4KA
498	NW_011514164.1	198724	198724	A	G	exonic	gene-MCM7
499	NW_011514164.1	250404	250404	C	T	UTR3	gene-ZKSCAN1
500	NW_011514248.1	2313596	2313596	T	C	UTR3	gene-TNFSF8
501	NW_011514248.1	2509784	2509784	C	T	UTR3	gene-TMEM268
502	NW_011514248.1	2692870	2692870	T	G	exonic	gene-AKNA
503	NW_011514248.1	2706335	2706335	A	G	exonic	gene-AKNA
504	NW_011514248.1	2713441	2713441	C	T	exonic	gene-AKNA
505	NW_011514248.1	3334383	3334383	G	T	UTR3	gene-RGS3
506	NW_011514248.1	3594539	3594539	A	G	UTR3	gene-CDC26
507	NW_011514256.1	3499796	3499796	A	T	exonic	gene-OTULINL
508	NW_011514256.1	3500856	3500856	T	C	exonic	gene-OTULINL
509	NW_011514256.1	3502475	3502475	G	A	UTR3	gene-OTULINL
510	NW_011514259.1	709927	709927	G	A	UTR3	gene-ALG12
511	NW_011514259.1	727389	727389	T	C	exonic	gene-CRELD2
512	NW_011514259.1	938555	938555	C	T	exonic	gene-TRABD
513	NW_011514259.1	959073	959073	A	G	exonic	gene-SELENOO
514	NW_011514259.1	1002357	1002357	T	G	exonic	gene-MAPK11
515	NW_011514262.1	2289269	2289269	T	C	exonic	gene-ECE1
516	NW_011514262.1	2311985	2311985	C	T	UTR3	gene-ECE1
517	NW_011514262.1	2776136	2776136	T	C	exonic	gene-DDOST
518	NW_011514262.1	3933084	3933084	T	C	exonic	gene-UBR4
519	NW_011514262.1	5291082	5291082	A	G	exonic	gene-RCC2
520	NW_011514262.1	5301036	5301036	T	C	UTR3	gene-RCC2
521	NW_011514262.1	6441699	6441699	A	G	UTR3	gene-EFHD2
522	NW_011514262.1	8920345	8920345	T	C	UTR5	gene-MAD2L2
523	NW_011514262.1	8929597	8929597	A	G	UTR5	gene-LOC105070968
524	NW_011514262.1	9893468	9893468	A	G	exonic	gene-PGD
525	NW_011514262.1	10397869	10397869	A	G	UTR3	gene-CLSTN1
526	NW_011514262.1	10400603	10400603	T	C	UTR3	gene-LOC105071167
527	NW_011514262.1	10731697	10731697	C	T	UTR3	gene-H6PD
528	NW_011514262.1	11794031	11794031	G	A	UTR3	gene-VAMP3
529	NW_011514262.1	14810301	14810301	C	T	UTR3	gene-LRRC47
530	NW_011514262.1	14932120	14932120	C	T	exonic	gene-WRAP73
531	NW_011514262.1	14939046	14939046	C	T	exonic	gene-TPRG1L
532	NW_011514262.1	15789875	15789875	T	C	UTR3	gene-PEX10
533	NW_011514262.1	16949638	16949638	C	A	exonic	gene-CHD4
534	NW_011514262.1	16964740	16964740	A	G	exonic	gene-NOP2
535	NW_011514262.1	17018884	17018884	A	G	UTR3	gene-MRPL51
536	NW_011514270.1	748996	748996	T	G	UTR3	gene-FLI1
537	NW_011514272.1	4775596	4775596	C	T	UTR3	gene-LOC105071282
538	NW_011514434.1	917939	917939	A	G	exonic	gene-LOC105071359
539	NW_011514468.1	4724701	4724701	T	C	UTR5	gene-TGIF1
540	NW_011514468.1	4730227	4730227	A	G	exonic	gene-TGIF1
541	NW_011514468.1	9531607	9531607	T	C	exonic	gene-AFG3L2
542	NW_011514557.1	773384	773384	C	T	exonic	gene-GOSR2
543	NW_011514557.1	3125232	3125232	C	T	intergenic	gene-SLC6A4,gene-NSRP1
544	NW_011514557.1	3440514	3440514	T	C	exonic	gene-SSH2
545	NW_011514557.1	4195525	4195525	C	C	ncRNA	gene-KIAA0100
546	NW_011514557.1	4195527	4195527	A	A	intronic	gene-KIAA0100
547	NW_011514557.1	5029562	5029562	T	C	UTR3	gene-WSB1
548	NW_011514557.1	5776957	5776957	G	A	intronic	gene-CRLF3
549	NW_011514563.1	11240	11240	C	G	exonic	gene-MX1
550	NW_011514563.1	4313773	4313773	C	T	exonic	gene-PIK3C3
551	NW_011514637.1	2870202	2870202	C	T	UTR3	gene-RBM38
552	NW_011514637.1	2870737	2870737	A	G	UTR3	gene-RBM38
553	NW_011514637.1	3546265	3546265	A	G	UTR3	gene-CSTF1
554	NW_011514637.1	8114506	8114506	G	A	UTR3	gene-SLC9A8
555	NW_011514637.1	8114615	8114615	A	G	exonic	gene-SLC9A8
556	NW_011514637.1	8115810	8115810	T	C	exonic	gene-SLC9A8
557	NW_011514637.1	8557151	8557151	C	T	exonic	gene-DDX27
558	NW_011514637.1	8651532	8651532	G	A	intergenic	gene-STAU1,gene-CSE1L
559	NW_011514637.1	9009568	9009568	C	T	exonic	gene-PREX1
560	NW_011514637.1	9024596	9024596	T	C	UTR3	gene-PREX1
561	NW_011514637.1	10825570	10825570	G	A	exonic	gene-ZNF335
562	NW_011514637.1	10825711	10825711	A	G	exonic	gene-ZNF335
563	NW_011514637.1	10897483	10897483	G	A	exonic	gene-ACOT8
564	NW_011514637.1	15825214	15825214	A	G	exonic	gene-FAM83D
565	NW_011514637.1	15825384	15825384	A	G	exonic	gene-FAM83D
566	NW_011514683.1	4564866	4564866	T	A	UTR3	gene-PPP1R12A
567	NW_011514683.1	7782567	7782567	G	A	exonic	gene-KRR1
568	NW_011514683.1	8394747	8394747	G	A	UTR3	gene-ATXN7L3B
569	NW_011514758.1	1173326	1173326	A	C	UTR3	gene-RETSAT
570	NW_011514758.1	1354507	1354507	T	C	UTR3	gene-CUNH2orf68
571	NW_011514758.1	1974990	1974990	C	T	intronic	gene-LOC105072120
572	NW_011514758.1	2802915	2802915	C	T	UTR3	gene-PSD4
573	NW_011514758.1	2805118	2805118	G	A	exonic	gene-PSD4
574	NW_011514758.1	2805133	2805133	C	T	exonic	gene-PSD4
575	NW_011514758.1	2808721	2808721	G	A	exonic	gene-PSD4
576	NW_011514758.1	4933067	4933067	C	T	UTR3	gene-STARD7
577	NW_011514758.1	4964423	4964423	A	G	UTR3	gene-TMEM127
578	NW_011514758.1	4965548	4965548	G	A	UTR3	gene-TMEM127
579	NW_011514758.1	4984094	4984094	G	A	exonic	gene-SNRNP200
580	NW_011514758.1	4984451	4984451	G	A	exonic	gene-SNRNP200
581	NW_011514758.1	5159859	5159859	C	T	UTR3	gene-KANSL3
582	NW_011514758.1	5455382	5455382	G	C	intronic	gene-LOC105072187
583	NW_011514758.1	6506603	6506603	A	G	exonic	gene-EIF5B
584	NW_011514758.1	6546317	6546317	T	C	exonic	gene-EIF5B
585	NW_011514758.1	8473303	8473303	A	C	exonic	gene-LOC105072222
586	NW_011514844.1	44029	44029	T	C	exonic	gene-POLR2H
587	NW_011514844.1	2154301	2154301	C	A	UTR3	gene-ST6GAL1
588	NW_011514844.1	2154747	2154747	G	A	UTR3	gene-ST6GAL1
589	NW_011514844.1	2600766	2600766	G	A	exonic	gene-BCL6
590	NW_011514844.1	7926835	7926835	C	A	exonic	gene-FAM43A
591	NW_011514851.1	480211	480211	T	C	exonic	gene-DCLRE1C
592	NW_011514851.1	756310	756310	G	A	exonic	gene-FAM107B
593	NW_011514851.1	757124	757124	G	C	UTR3	gene-FAM107B
594	NW_011514977.1	564677	564677	G	C	exonic	gene-EFTUD2
595	NW_011514977.1	682484	682484	A	G	exonic	gene-CCDC43
596	NW_011514977.1	682491	682491	T	C	exonic	gene-CCDC43
597	NW_011514977.1	1130759	1130759	C	T	exonic	gene-HDAC5
598	NW_011514978.1	1825883	1825883	A	G	exonic	gene-KAT2B
599	NW_011514978.1	1929486	1929486	G	A	UTR3	gene-RAB5A
600	NW_011514982.1	392057	392057	T	G	UTR3	gene-EOMES
601	NW_011514982.1	392789	392789	A	C	exonic	gene-EOMES
602	NW_011514982.1	2383961	2383961	G	A	UTR3	gene-TGFBR2
603	NW_011514982.1	3568970	3568970	T	G	UTR3	gene-CMTM6
604	NW_011514982.1	3840644	3840644	A	G	exonic	gene-DYNC1LI1
605	NW_011514982.1	9641955	9641955	T	C	UTR3	gene-DNAJC3
606	NW_011514982.1	9642557	9642557	T	C	UTR3	gene-DNAJC3
607	NW_011514983.1	2794253	2794253	C	T	UTR3	gene-SMAP2
608	NW_011514983.1	6503620	6503620	A	T	UTR3	gene-PSMB2
609	NW_011514985.1	15349197	15349197	G	A	UTR3	gene-PIKFYVE
610	NW_011514985.1	15712250	15712250	G	C	UTR3	gene-PLEKHM3
611	NW_011514986.1	1652322	1652322	A	G	exonic	gene-KIAA0930
612	NW_011514986.1	1664664	1664664	G	A	UTR3	gene-NUP50
613	NW_011514986.1	1680177	1680177	C	C	UTR5	gene-NUP50
614	NW_011514986.1	3081550	3081550	C	T	exonic	gene-TTLL12
615	NW_011514986.1	3081584	3081584	G	A	exonic	gene-TTLL12
616	NW_011514986.1	3343284	3343284	A	G	exonic	gene-ARFGAP3
617	NW_011514986.1	3370902	3370902	C	T	exonic	gene-ARFGAP3
618	NW_011514986.1	3370972	3370972	C	T	exonic	gene-ARFGAP3
619	NW_011514986.1	5845389	5845389	G	C	UTR3	gene-TAB1
620	NW_011514986.1	6999998	6999998	T	A	exonic	gene-LGALS1
621	NW_011514986.1	7019837	7019837	G	A	exonic	gene-SH3BP1
622	NW_011514986.1	7021372	7021372	C	T	exonic	gene-SH3BP1
623	NW_011514986.1	7035910	7035910	A	C	UTR3	gene-GGA1
624	NW_011514986.1	7145684	7145684	A	G	exonic	gene-MFNG
625	NW_011514986.1	7154206	7154206	T	C	UTR3	gene-MFNG
626	NW_011514986.1	7362190	7362190	T	A	intronic	gene-RAC2
627	NW_011514986.1	7587411	7587411	C	A	exonic	gene-CSF2RB
628	NW_011514986.1	8131423	8131423	C	T	exonic	gene-MYH9
629	NW_011514988.1	353873	353873	A	G	exonic	gene-SMARCE1
630	NW_011514988.1	865512	865512	T	C	UTR3	gene-ORMDL3
631	NW_011514988.1	1064707	1064707	C	A	exonic	gene-STARD3
632	NW_011514988.1	2009235	2009235	G	A	exonic	gene-MRPL45
633	NW_011515016.1	394167	394167	G	A	exonic	gene-ARRDC1
634	NW_011515017.1	323190	323190	G	A	exonic	gene-ERMP1
635	NW_011515021.1	4390868	4390868	-	A	UTR3	gene-HNRNPA3
636	NW_011515153.1	14796	14796	C	T	intergenic	NONE,gene-LOC105073481
637	NW_011515153.1	902257	902257	C	T	UTR3	gene-MANBAL
638	NW_011515153.1	902891	902891	T	C	exonic	gene-MANBAL
639	NW_011515153.1	994284	994284	G	A	exonic	gene-RPN2
640	NW_011515153.1	1165607	1165607	G	A	UTR3	gene-SAMHD1,gene-TLDC2
641	NW_011515153.1	1349878	1349878	T	C	exonic	gene-SLA2
642	NW_011515153.1	1350033	1350033	T	C	UTR3	gene-SLA2
643	NW_011515153.1	1446622	1446622	T	G	exonic	gene-DLGAP4
644	NW_011515153.1	1627661	1627661	A	G	UTR3	gene-AAR2
645	NW_011515153.1	1628032	1628032	T	C	UTR3	gene-AAR2
646	NW_011515153.1	1792516	1792516	A	G	intergenic	gene-EPB41L1,gene-CNBD2
647	NW_011515153.1	1857448	1857448	C	T	exonic	gene-SCAND1
648	NW_011515153.1	1857721	1857721	T	C	exonic	gene-SCAND1
649	NW_011515153.1	1868168	1868168	T	C	exonic	gene-PHF20
650	NW_011515153.1	2037679	2037679	G	T	UTR3	gene-NFS1
651	NW_011515153.1	2070158	2070158	G	A	exonic	gene-RBM12
652	NW_011515153.1	2115589	2115589	G	A	UTR3	gene-ERGIC3
653	NW_011515153.1	2582099	2582099	T	C	UTR3	gene-ACSS2
654	NW_011515153.1	2585355	2585355	T	C	exonic	gene-ACSS2
655	NW_011515153.1	3050741	3050741	G	A	exonic	gene-AHCY
656	NW_011515153.1	3242261	3242261	G	A	exonic	gene-RALY
657	NW_011515153.1	4116958	4116958	C	T	exonic	gene-MAPRE1
658	NW_011515153.1	4212554	4212554	A	G	UTR3	gene-COMMD7
659	NW_011515153.1	4419531	4419531	C	T	UTR3	gene-ASXL1
660	NW_011515158.1	592561	592561	C	T	exonic	gene-GTF3C1
661	NW_011515158.1	2212345	2212345	C	T	ncRNA	gene-ARHGAP17
662	NW_011515158.1	2798697	2798697	A	A	ncRNA	gene-PRKCB
663	NW_011515158.1	3120285	3120285	T	C	UTR3	gene-DCTN5
664	NW_011515158.1	5819435	5819435	G	A	UTR3	gene-VPS35L
665	NW_011515158.1	6800454	6800454	A	G	UTR3	gene-XYLT1
666	NW_011515158.1	7745966	7745966	G	T	exonic	gene-LOC105073774
667	NW_011515158.1	8017792	8017792	A	G	exonic	gene-CEP20
668	NW_011515158.1	8027910	8027910	C	T	UTR3	gene-CEP20
669	NW_011515158.1	8028004	8028004	G	A	UTR3	gene-CEP20
670	NW_011515158.1	8142355	8142355	A	G	UTR3	gene-NDE1
671	NW_011515224.1	570621	570621	G	A	UTR3	gene-SERPINB5
672	NW_011515224.1	645855	645855	G	A	exonic	gene-VPS4B
673	NW_011515224.1	651201	651201	G	A	UTR3	gene-VPS4B
674	NW_011515224.1	7001512	7001512	A	G	UTR3	gene-MBD2
675	NW_011515224.1	9686431	9686431	G	A	UTR3	gene-CXXC1
676	NW_011515227.1	841205	841205	C	T	UTR3	gene-FLOT1
677	NW_011515227.1	950557	950557	T	C	UTR3	gene-PRR3
678	NW_011515227.1	997373	997373	T	C	UTR3	gene-LOC105074085
679	NW_011515231.1	11758	11758	G	G	UTR3	gene-LOC105074135
680	NW_011515235.1	1536348	1536348	C	T	exonic	gene-ST3GAL4
681	NW_011515311.1	791854	791854	C	T	exonic	gene-TFPT
682	NW_011515311.1	807018	807018	G	T	exonic	gene-PRPF31
683	NW_011515311.1	850804	850804	G	T	intronic	gene-MBOAT7
684	NW_011515311.1	898011	898011	G	A	exonic	gene-LOC105074337
685	NW_011515311.1	1034634	1034634	G	A	intronic	gene-LOC105074340
686	NW_011515311.1	1058489	1058489	G	A	UTR3	gene-LOC105074345
687	NW_011515311.1	1095363	1095363	T	C	intronic	gene-LOC105074343
688	NW_011515311.1	1217914	1217914	C	T	intronic	gene-LOC105074348
689	NW_011515311.1	2944238	2944238	C	G	UTR3	gene-LOC105074406
690	NW_011515311.1	3399745	3399745	G	C	UTR3	gene-LOC105074429
691	NW_011515311.1	3573132	3573132	G	A	UTR3	gene-LOC105074430
692	NW_011515311.1	3612978	3612978	T	C	ncRNA	gene-LOC105074438
693	NW_011515311.1	4025461	4025461	C	A	intronic	gene-ZNF584
694	NW_011515408.1	5130039	5130039	A	A	exonic	gene-LOC105074628
695	NW_011515408.1	11508097	11508097	G	A	exonic	gene-ARG2
696	NW_011515408.1	11512053	11512053	G	A	UTR3	gene-ARG2
697	NW_011515408.1	13613068	13613068	A	T	UTR5	gene-LOC105074717
698	NW_011515408.1	13765402	13765402	A	G	exonic	gene-MED6
699	NW_011515411.1	3118548	3118548	G	T	intronic	gene-CRBN
700	NW_011515430.1	6379272	6379272	G	C	exonic	gene-FHOD1
701	NW_011515567.1	8627276	8627276	G	T	exonic	gene-TBC1D1
702	NW_011515567.1	8766954	8766954	T	C	UTR3	gene-PGM2
703	NW_011515567.1	8768065	8768065	T	C	UTR3	gene-PGM2
704	NW_011515567.1	8769582	8769582	T	C	UTR3	gene-PGM2
705	NW_011515567.1	8769711	8769711	T	C	exonic	gene-PGM2
706	NW_011515580.1	6130355	6130355	T	C	UTR5	gene-ARL1
707	NW_011515597.1	59411	59411	G	A	exonic	gene-LOC105075076
708	NW_011515599.1	467943	467943	C	A	UTR3	gene-SPRTN
709	NW_011515599.1	1902650	1902650	A	G	UTR3	gene-NUP133
710	NW_011515599.1	3560541	3560541	T	C	UTR3	gene-TOMM20
711	NW_011515599.1	3713890	3713890	C	G	UTR3	gene-GGPS1
712	NW_011515599.1	3798035	3798035	C	T	exonic	gene-TBCE
713	NW_011515599.1	3805990	3805990	A	G	exonic	gene-B3GALNT2
714	NW_011515599.1	3806070	3806070	C	T	exonic	gene-B3GALNT2
715	NW_011515601.1	252247	252247	A	C	exonic	gene-NSMCE3
716	NW_011515632.1	9166157	9166157	C	T	exonic	gene-SEC24C
717	NW_011515632.1	9410312	9410312	A	G	exonic	gene-ANXA7
718	NW_011515635.1	540134	540134	C	A	intronic	gene-FCMR
719	NW_011515635.1	546893	546893	C	T	UTR3	gene-FCMR
720	NW_011515635.1	547169	547169	A	G	UTR3	gene-FCMR
721	NW_011515635.1	547605	547605	T	C	UTR3	gene-FCMR
722	NW_011515635.1	547924	547924	C	T	UTR3	gene-FCMR
723	NW_011515635.1	548355	548355	C	A	exonic	gene-IL24
724	NW_011515635.1	548428	548428	C	T	UTR3	gene-FCMR
725	NW_011515635.1	548548	548548	C	T	UTR3	gene-FCMR
726	NW_011515635.1	548735	548735	C	T	UTR3	gene-FCMR
727	NW_011515635.1	798128	798128	T	C	exonic	gene-EIF2D
728	NW_011515635.1	807950	807950	A	G	UTR3	gene-RASSF5
729	NW_011515635.1	808301	808301	T	C	UTR3	gene-RASSF5
730	NW_011515635.1	1570255	1570255	T	C	UTR3	gene-ELK4
731	NW_011515636.1	1791893	1791893	T	C	exonic	gene-SELENOF
732	NW_011515641.1	1303602	1303602	A	G	exonic	gene-TMEM273
733	NW_011515641.1	1303665	1303665	C	T	exonic	gene-TMEM273
734	NW_011515641.1	1974929	1974929	G	A	UTR3	gene-NCOA4
735	NW_011515675.1	1421191	1421191	T	C	UTR3	gene-ANKRD13A
736	NW_011515729.1	833755	833755	A	C	UTR3	gene-FTO
737	NW_011515779.1	240790	240790	C	G	exonic	gene-LOC105075761
738	NW_011515779.1	240803	240803	C	A	exonic	gene-LOC105075761
739	NW_011515779.1	2752326	2752326	T	C	exonic	gene-FAM136A
740	NW_011515779.1	2754335	2754335	G	A	exonic	gene-FAM136A
741	NW_011515779.1	2765059	2765059	A	G	UTR3	gene-SNRPG
742	NW_011515779.1	3006423	3006423	C	T	exonic	gene-ASPRV1
743	NW_011515779.1	3024215	3024215	A	G	UTR3	gene-MXD1
744	NW_011515779.1	3025469	3025469	A	G	UTR3	gene-MXD1
745	NW_011515779.1	3025543	3025543	G	C	UTR3	gene-MXD1
746	NW_011515779.1	3041794	3041794	A	G	intronic	gene-MXD1
747	NW_011515779.1	3898771	3898771	C	T	exonic	gene-ARHGAP25
748	NW_011515779.1	4395009	4395009	T	C	UTR3	gene-C1D
749	NW_011515779.1	6597555	6597555	C	G	UTR3	gene-ACTR2
750	NW_011515779.1	6599046	6599046	A	G	UTR3	gene-ACTR2
751	NW_011515840.1	168924	168924	A	G	UTR3	gene-RBMS2
752	NW_011515840.1	596366	596366	T	C	UTR3	gene-RAB5B
753	NW_011515851.1	652657	652657	A	G	UTR3	gene-CLN8
754	NW_011515960.1	747236	747236	G	A	exonic	gene-NOL10
755	NW_011515960.1	762100	762100	G	C	UTR3	gene-NOL10
756	NW_011515960.1	1574713	1574713	A	G	exonic	gene-CPSF3
757	NW_011515961.1	436614	436614	C	T	UTR3	gene-ARHGAP4
758	NW_011516006.1	4044923	4044923	T	C	exonic	gene-FMNL3
759	NW_011516006.1	6837337	6837337	G	A	exonic	gene-PRR13
760	NW_011516006.1	7574636	7574636	G	A	UTR3	gene-COPZ1
761	NW_011516265.1	2009472	2009472	G	C	exonic	gene-DGKZ
762	NW_011516265.1	2361970	2361970	G	A	exonic	gene-PHF21A
763	NW_011516265.1	3200966	3200966	G	A	UTR3	gene-TP53I11
764	NW_011516265.1	25477089	25477089	A	G	UTR3	gene-RRAS2
765	NW_011516265.1	28275731	28275731	G	A	UTR3	gene-CTR9
766	NW_011516265.1	30347188	30347188	A	G	exonic	gene-EIF3F
767	NW_011516268.1	624156	624156	G	C	exonic	gene-AVEN
768	NW_011516268.1	1969788	1969788	C	T	UTR3	gene-AQR
769	NW_011516268.1	1970472	1970472	G	C	UTR3	gene-AQR
770	NW_011516268.1	1970846	1970846	T	G	UTR3	gene-AQR
771	NW_011516268.1	5760352	5760352	C	G	UTR3	gene-THBS1
772	NW_011516268.1	6546249	6546249	T	C	exonic	gene-CCDC32
773	NW_011516268.1	6553666	6553666	G	C	exonic	gene-RPUSD2
774	NW_011516268.1	6681110	6681110	C	G	exonic	gene-DNAJC17
775	NW_011516268.1	6681637	6681637	G	C	UTR5	gene-CUNH15orf62
776	NW_011516268.1	13154418	13154418	G	A	UTR3	gene-GALK2
777	NW_011516268.1	13154455	13154455	C	T	UTR3	gene-GALK2
778	NW_011516269.1	5766833	5766833	C	T	UTR3	gene-CD164
779	NW_011516269.1	5767995	5767995	A	T	UTR3	gene-CD164
780	NW_011516269.1	5768335	5768335	T	C	UTR3	gene-CD164
781	NW_011516269.1	10827981	10827981	T	C	UTR3	gene-TSPYL4
782	NW_011516269.1	10841143	10841143	A	G	UTR3	gene-TSPYL1
783	NW_011516269.1	26375764	26375764	C	T	exonic	gene-IFNGR1
784	NW_011516269.1	26382444	26382444	G	A	exonic	gene-IFNGR1
785	NW_011516269.1	31185949	31185949	G	T	UTR3	gene-PHACTR2
786	NW_011516269.1	31186181	31186181	T	C	UTR3	gene-PHACTR2
787	NW_011516269.1	38747334	38747334	A	G	UTR3	gene-IPCEF1
788	NW_011516269.1	38748227	38748227	T	G	UTR3	gene-IPCEF1
789	NW_011516269.1	38751536	38751536	G	C	UTR3	gene-IPCEF1
790	NW_011516269.1	42383962	42383962	G	A	UTR3	gene-EZR
791	NW_011516271.1	59885	59885	C	T	UTR5	gene-RNASEK
792	NW_011516271.1	61212	61212	G	T	exonic	gene-RNASEK
793	NW_011516271.1	467481	467481	G	C	UTR3	gene-TNFSF13
794	NW_011516271.1	1087497	1087497	G	A	exonic	gene-RANGRF
795	NW_011516271.1	1206847	1206847	C	C	UTR3	gene-NDEL1
796	NW_011516271.1	1497859	1497859	A	G	UTR3	gene-PIK3R5
797	NW_011516271.1	2706259	2706259	G	A	exonic	gene-LOC105077563
798	NW_011516271.1	3562511	3562511	A	A	exonic	gene-LOC105077567
799	NW_011516271.1	3562517	3562517	G	G	exonic	gene-LOC105077567
800	NW_011516271.1	3562695	3562695	G	A	exonic	gene-LOC105077567
801	NW_011516278.1	53932	53932	G	T	intergenic	gene-LOC105077607,NONE
802	NW_011516281.1	2323104	2323104	T	C	UTR3	gene-ANKRD28
803	NW_011516281.1	2507180	2507180	C	T	UTR3	gene-EAF1
804	NW_011516281.1	2629069	2629069	C	T	intronic	gene-SH3BP5
805	NW_011516281.1	2629571	2629571	A	C	UTR3	gene-CAPN7
806	NW_011516281.1	2631098	2631098	G	A	UTR3	gene-CAPN7
807	NW_011516410.1	3111350	3111350	G	A	UTR3	gene-LOC105077687
808	NW_011516410.1	3763592	3763592	A	C	UTR3	gene-HERC3
809	NW_011516475.1	2334284	2334284	G	A	UTR3	gene-PRPS2
810	NW_011516528.1	6113589	6113589	C	A	UTR3	gene-MTREX
811	NW_011516528.1	7871971	7871971	T	C	UTR3	gene-MOCS2
812	NW_011516552.1	2028500	2028500	G	A	UTR3	gene-NXPE3
813	NW_011516552.1	4575746	4575746	A	T	UTR3	gene-GPR15
814	NW_011516552.1	4575946	4575946	A	G	UTR3	gene-GPR15
815	NW_011516552.1	4576130	4576130	T	C	UTR3	gene-GPR15
816	NW_011516552.1	4590537	4590537	T	C	exonic	gene-CLDND1
817	NW_011516552.1	4590630	4590630	G	A	exonic	gene-CLDND1
818	NW_011516552.1	9463582	9463582	G	C	exonic	gene-CUNH3orf38
819	NW_011516552.1	9562554	9562554	G	A	exonic	gene-CGGBP1
820	NW_011516553.1	58714	58714	A	G	exonic	gene-PRMT2
821	NW_011516553.1	1436915	1436915	T	C	UTR3	gene-UBE2G2
822	NW_011516553.1	1436991	1436991	T	C	UTR3	gene-UBE2G2
823	NW_011516553.1	1615792	1615792	T	C	UTR3	gene-TRPM2
824	NW_011516553.1	2928545	2928545	T	C	exonic	gene-SLC37A1
825	NW_011516555.1	27022	27022	G	A	UTR3	gene-DOK1
826	NW_011516555.1	98942	98942	C	T	UTR3	gene-MRPL53
827	NW_011516555.1	104458	104458	C	T	exonic	gene-MOGS
828	NW_011516555.1	105994	105994	G	A	intronic	gene-WBP1
829	NW_011516557.1	353554	353554	T	G	UTR3	gene-PTBP1
830	NW_011516557.1	1203757	1203757	A	A	UTR3	gene-CSNK1G2
831	NW_011516557.1	1937006	1937006	C	T	intronic	gene-TLE2
832	NW_011516557.1	2267747	2267747	G	C	UTR3	gene-FZR1
833	NW_011516557.1	2422258	2422258	A	G	exonic	gene-APBA3
834	NW_011516557.1	2652682	2652682	G	A	UTR3	gene-MAP2K2
835	NW_011516557.1	3168090	3168090	C	T	UTR3	gene-PLIN3
836	NW_011516557.1	3168211	3168211	G	A	UTR3	gene-PLIN3
837	NW_011516557.1	3850729	3850729	G	C	exonic	gene-NDUFA11
838	NW_011516557.1	5017270	5017270	A	G	intronic	gene-STXBP2
839	NW_011516557.1	5017782	5017782	C	T	exonic	gene-STXBP2
840	NW_011516557.1	5171405	5171405	T	C	exonic	gene-MAP2K7
841	NW_011516557.1	5695757	5695757	C	T	UTR3	gene-ZNF558
842	NW_011516557.1	5817344	5817344	G	A	exonic	gene-ECSIT
843	NW_011516557.1	5855954	5855954	C	T	exonic	gene-PRKCSH
844	NW_011516558.1	2042797	2042797	G	A	UTR3	gene-MGAT2
845	NW_011516558.1	2044101	2044101	T	C	UTR3	gene-MGAT2
846	NW_011516578.1	4696198	4696198	A	G	UTR3	gene-POLR1F
847	NW_011516685.1	1657270	1657270	A	G	exonic	gene-SORL1
848	NW_011516685.1	1769761	1769761	A	G	exonic	gene-SORL1
849	NW_011516693.1	1999206	1999206	-	A	UTR3	gene-UBQLN1
850	NW_011516693.1	3753257	3753257	T	C	exonic	gene-TUT7
851	NW_011516693.1	3753425	3753425	T	C	exonic	gene-TUT7
852	NW_011516693.1	7466193	7466193	C	T	UTR3	gene-SUSD3
853	NW_011516693.1	7466205	7466205	G	C	UTR3	gene-SUSD3
854	NW_011516693.1	7639447	7639447	T	A	UTR3	gene-BICD2
855	NW_011516696.1	7938532	7938532	A	G	exonic	gene-CENPC
856	NW_011516698.1	1899178	1899178	A	G	UTR3	gene-OGFRL1
857	NW_011516700.1	3722668	3722668	A	G	UTR3	gene-CEBPZOS
858	NW_011516700.1	5960322	5960322	G	A	exonic	gene-SLC8A1
859	NW_011516738.1	157038	157038	T	C	exonic	gene-GALNS
860	NW_011516738.1	160401	160401	C	G	exonic	gene-GALNS
861	NW_011516738.1	162532	162532	C	T	exonic	gene-GALNS
862	NW_011516738.1	165980	165980	A	G	exonic	gene-GALNS
863	NW_011516739.1	706137	706137	G	A	UTR3	gene-DHRSX
864	NW_011516739.1	706168	706168	A	C	exonic	gene-DHRSX
865	NW_011516739.1	706203	706203	C	T	exonic	gene-DHRSX
866	NW_011516739.1	1308453	1308453	T	C	exonic	gene-PRKX
867	NW_011516746.1	4235206	4235206	C	T	exonic	gene-PDHB
868	NW_011516746.1	5016571	5016571	T	C	UTR3	gene-APPL1
869	NW_011516901.1	1661103	1661103	G	A	UTR3	gene-SERPINB1
870	NW_011516901.1	1721146	1721146	G	A	UTR3	gene-SERPINB6
871	NW_011516901.1	1723100	1723100	T	C	exonic	gene-SERPINB6
872	NW_011516901.1	1723994	1723994	G	A	exonic	gene-SERPINB6
873	NW_011516901.1	1815263	1815263	G	A	UTR3	gene-RIPK1
874	NW_011516901.1	2329701	2329701	C	T	exonic	gene-ECI2
875	NW_011517098.1	2261993	2261993	G	A	exonic	gene-PSMC1
876	NW_011517098.1	4119977	4119977	T	C	UTR3	gene-LGMN
877	NW_011517098.1	5132172	5132172	A	T	exonic	gene-DDX24
878	NW_011517098.1	5132233	5132233	A	G	exonic	gene-DDX24
879	NW_011517098.1	5137459	5137459	T	C	exonic	gene-DDX24
880	NW_011517098.1	5139409	5139409	C	T	exonic	gene-DDX24
881	NW_011517098.1	5379750	5379750	G	A	exonic	gene-SERPINA1
882	NW_011517098.1	5379758	5379758	G	T	exonic	gene-SERPINA1
883	NW_011517098.1	5381275	5381275	G	C	exonic	gene-SERPINA1
884	NW_011517098.1	6234039	6234039	C	A	UTR3	gene-SYNE3
885	NW_011517098.1	6260885	6260885	T	C	exonic	gene-SYNE3
886	NW_011517098.1	9362323	9362323	A	T	UTR3	gene-BCL11B
887	NW_011517098.1	9362414	9362414	G	A	UTR3	gene-BCL11B
888	NW_011517098.1	11610609	11610609	A	G	UTR3	gene-PPP2R5C
889	NW_011517098.1	11814480	11814480	T	C	intronic	gene-WDR20
890	NW_011517098.1	13860169	13860169	A	G	exonic	gene-CDCA4
891	NW_011517098.1	13882766	13882766	G	A	exonic	gene-GPR132
892	NW_011517098.1	14289195	14289195	C	T	intronic	gene-LOC105079990
893	NW_011517119.1	26734	26734	A	G	intergenic	NONE,NONE
894	NW_011517149.1	624251	624251	A	G	exonic	gene-NT5DC2
895	NW_011517149.1	1021983	1021983	T	C	UTR3	gene-DUSP7,gene-LOC123612562
896	NW_011517149.1	2159293	2159293	T	C	exonic	gene-IFRD2
897	NW_011517149.1	2208463	2208463	T	G	exonic	gene-GNAI2
898	NW_011517189.1	214242	214242	G	A	UTR3	gene-RDX
899	NW_011517189.1	215199	215199	G	A	UTR3	gene-RDX
900	NW_011517189.1	215712	215712	T	G	UTR3	gene-RDX
901	NW_011517196.1	1723694	1723694	T	C	UTR3	gene-CNOT6L
902	NW_011517196.1	6528792	6528792	G	A	UTR3	gene-GRSF1
903	NW_011517309.1	1125050	1125050	T	A	UTR3	gene-VPS13C
904	NW_011517499.1	617157	617157	G	A	exonic	gene-ZMIZ2
905	NW_011517499.1	1119699	1119699	T	C	exonic	gene-POLM
906	NW_011517499.1	5877167	5877167	A	G	UTR3	gene-P2RX4
907	NW_011517499.1	6155019	6155019	T	C	exonic	gene-ORAI1
908	NW_011517499.1	6155143	6155143	G	C	UTR3	gene-ORAI1
909	NW_011517499.1	6233846	6233846	G	A	UTR3	gene-RHOF
910	NW_011517499.1	6234349	6234349	G	A	UTR3	gene-RHOF
911	NW_011517499.1	6277217	6277217	A	G	UTR3	gene-LOC123611644
912	NW_011517499.1	6484066	6484066	G	A	exonic	gene-LOC105080638
913	NW_011517499.1	7229674	7229674	T	C	UTR3	gene-MTRFR
914	NW_011517499.1	7462286	7462286	A	G	UTR3	gene-GTF2H3
915	NW_011517503.1	3469925	3469925	C	T	exonic	gene-ACSL5
916	NW_011517503.1	3482643	3482643	T	C	exonic	gene-ACSL5
917	NW_011517503.1	3483187	3483187	T	C	exonic	gene-ACSL5
918	NW_011517503.1	9179976	9179976	A	C	exonic	gene-BAG3
919	NW_011517529.1	125364	125364	G	G	exonic	gene-TCF25
920	NW_011517529.1	272478	272478	G	A	UTR3	gene-CHMP1A
921	NW_011517530.1	4963121	4963121	T	G	UTR3	gene-ADAM19
922	NW_011517548.1	97028	97028	C	T	UTR3	gene-PLEKHB2
923	NW_011517548.1	178533	178533	C	T	UTR3	gene-FAM168B
924	NW_011517549.1	1527330	1527330	G	A	exonic	gene-HMGN1
925	NW_011517549.1	1945940	1945940	A	G	UTR3	gene-ETS2
926	NW_011517549.1	1947072	1947072	G	A	UTR3	gene-ETS2
927	NW_011517549.1	1950893	1950893	A	G	exonic	gene-ETS2
928	NW_011517549.1	1958896	1958896	T	C	UTR5	gene-ETS2
929	NW_011517550.1	410035	410035	A	G	UTR3	gene-TOR1A
930	NW_011517578.1	33664	33664	A	T	exonic	gene-LOC105081197
931	NW_011517677.1	491635	491635	C	T	exonic	gene-TRIP13
932	NW_011517677.1	728912	728912	T	C	exonic	gene-CLPTM1L
933	NW_011517677.1	5430345	5430345	C	T	UTR3	gene-MTRR
934	NW_011517687.1	11694897	11694897	C	G	UTR3	gene-PPHLN1
935	NW_011517737.1	8044820	8044820	T	C	intronic	gene-CHCHD7
936	NW_011517816.1	1201163	1201163	T	C	ncRNA	gene-LOC105081674
937	NW_011517816.1	2447608	2447608	T	C	exonic	gene-SFXN2
938	NW_011517816.1	3150511	3150511	A	G	UTR3	gene-OGA
939	NW_011517816.1	4803380	4803380	A	G	UTR3	gene-SLC25A28
940	NW_011517816.1	4803615	4803615	A	G	UTR3	gene-SLC25A28
941	NW_011517816.1	5675177	5675177	T	A	UTR3	gene-HPS1
942	NW_011517816.1	10805013	10805013	T	A	UTR3	gene-PCGF5
943	NW_011517816.1	10805050	10805050	G	A	UTR3	gene-PCGF5
944	NW_011517816.1	12743976	12743976	C	T	UTR3	gene-ANKRD22
945	NW_011517956.1	5911983	5911983	T	A	exonic	gene-IFIH1
946	NW_011517956.1	11420218	11420218	C	T	exonic	gene-DHRS9
947	NW_011517961.1	450955	450955	G	A	UTR3	gene-PAM
948	NW_011517961.1	4186127	4186127	T	C	UTR3	gene-FBXL17
949	NW_011517961.1	9974693	9974693	A	T	UTR3	gene-ATG12
950	NW_011517961.1	9975598	9975598	C	T	UTR3	gene-ATG12
951	NW_011517961.1	12828238	12828238	G	A	UTR3	gene-TNFAIP8
952	NW_011517961.1	28655469	28655469	A	G	exonic	gene-WDR55
953	NW_011517963.1	1189344	1189344	T	A	UTR3	gene-CD28
954	NW_011544898.1	733853	733853	A	G	exonic	gene-HAUS8
955	NW_011544898.1	735272	735272	A	G	exonic	gene-HAUS8
956	NW_011544898.1	1237933	1237933	G	A	UTR3	gene-JAK3
957	NW_011544898.1	9749527	9749527	G	A	exonic	gene-DOCK2
958	NW_011544898.1	11964738	11964738	A	A	UTR3	gene-CREBRF
959	NW_011544899.1	5252447	5252447	C	T	exonic	gene-RABGEF1
960	NW_011544899.1	5965366	5965366	G	T	UTR3	gene-ITGAM
961	NW_011544899.1	6760402	6760402	G	A	UTR3	gene-KCTD13
962	NW_011544899.1	6802327	6802327	A	C	exonic	gene-TMEM219
963	NW_011544899.1	6952796	6952796	C	A	exonic	gene-SLX1A
964	NW_011544899.1	7198433	7198433	C	T	UTR3	gene-LAT
965	NW_011544900.1	2638702	2638702	G	A	UTR3	gene-MED30
966	NW_011544900.1	6589082	6589082	C	T	UTR3	gene-DERL1
967	NW_011544902.1	3222866	3222866	T	C	exonic	gene-GPCPD1
968	NW_011544902.1	3243303	3243303	T	C	UTR3	gene-GPCPD1
969	NW_011544902.1	3357228	3357228	A	G	UTR3	gene-CDS2
970	NW_011544902.1	3363129	3363129	G	A	exonic	gene-CDS2
971	NW_011544902.1	3413140	3413140	G	A	exonic	gene-TMEM230
972	NW_011544902.1	4867944	4867944	T	C	exonic	gene-IDH3B
973	NW_011544902.1	4962505	4962505	G	A	exonic	gene-ZNF343
974	NW_011544902.1	5338407	5338407	C	T	UTR3	gene-SIRPA
975	NW_011544902.1	5339029	5339029	G	A	UTR3	gene-SIRPA
976	NW_011544904.1	4513449	4513449	A	C	UTR3	gene-POLR3F
977	NW_011544904.1	4513452	4513452	T	G	UTR3	gene-POLR3F
978	NW_011544904.1	4548403	4548403	T	C	exonic	gene-SEC23B
979	NW_011544904.1	4710272	4710272	A	G	UTR3	gene-DTD1
980	NW_011544904.1	6158799	6158799	T	C	exonic	gene-RALGAPA2
981	NW_011544905.1	6370692	6370692	T	C	exonic	gene-CD38
982	NW_011544905.1	7754795	7754795	A	G	exonic	gene-LAP3
983	NW_011544905.1	7772045	7772045	C	T	exonic	gene-MED28
984	NW_011544905.1	7773707	7773707	T	G	UTR3	gene-MED28
985	NW_011544906.1	708925	708925	T	T	exonic	gene-LOC105083288
986	NW_011544906.1	2843751	2843751	G	A	UTR3	gene-NEU3
987	NW_011544906.1	3127428	3127428	G	T	exonic	gene-RPS3
988	NW_011544907.1	1971444	1971444	T	C	exonic	gene-CEP44
989	NW_011544907.1	2563892	2563892	C	C	UTR3	gene-CTSB
990	NW_011544907.1	2563895	2563895	C	T	UTR3	gene-CTSB
991	NW_011544907.1	2773636	2773636	T	C	exonic	gene-BLK
992	NW_011544909.1	57602	57602	A	G	UTR3	gene-TMEM123
993	NW_011544909.1	5382556	5382556	T	C	UTR3	gene-ANKRD49
994	NW_011544909.1	10956734	10956734	C	T	exonic	gene-HIKESHI
995	NW_011544909.1	11014021	11014021	G	A	exonic	gene-EED
996	NW_011544909.1	11019983	11019983	C	T	exonic	gene-EED
997	NW_011544910.1	2172445	2172445	G	T	UTR3	gene-CLN5
998	NW_011544912.1	386915	386915	G	A	UTR3	gene-SAYSD1
999	NW_011544912.1	2278286	2278286	A	G	exonic	gene-TFEB
1000	NW_011544912.1	2369006	2369006	G	A	UTR3	gene-TOMM6
1001	NW_011544912.1	3084016	3084016	T	G	exonic	gene-TBCC
1002	NW_011544912.1	4187046	4187046	C	T	exonic	gene-NFKBIE
